# Supplementary material for: (Z)-4,5-Di­bromo-3,3,6,6-tetra­methyl-2,3,6,7-tetra­hydro­thiepine-1,1-dione
Source: IUCrdata. 2023 Jan 31;8(Pt 1):x230042. doi: 10.1107/S2414314623000421 (PMC9912316; doi:10.1107/S2414314623000421)
Supplement: Supplementary file 1 [file x-08-x230042-sup1.cif]

##############################################################################
#                                                                            #
# This CIF contains the data for a data article accepted for                 #
# publication in IUCrData. It conforms to the requirements of                #
# Notes for Authors for IUCrData, and has been                               #
# peer reviewed under the auspices of IUCrData.                              #
#                                                                            #
# Full details of the Crystallographic Information File format               #
# are given in the paper "The Crystallographic Information File (CIF):       #
# a New Standard Archive File for Crystallography" by S. R. Hall, F. H.      #
# Allen and I. D. Brown [Acta Cryst. (1991), A47, 655-685].                  #
#                                                                            #
# The current version of the core CIF dictionary is obtainable from          #
# ftp://ftp.iucr.org/pub/cif_core.dic.                                       #
#                                                                            #
# Software is freely available for graphical display of the structure(s)     #
# in this CIF. For information consult the CIF software page                 #
# http://www.iucr.org/resources/cif/software.                                #
#                                                                            #
# This file may be used for bona fide research purposes within the           #
# scientific community so long as proper attribution is given to the data    # 
# article from which it was obtained.                                        #
#                                                                            #
##############################################################################
data_I
_audit_creation_method     'SHELXL-2018/3'
_chemical_name_systematic
;
(<i>Z</i>)-4,5-Dibromo-3,3,6,6-tetramethyl-2,3,6,7-tetrahydrothiepine-1,1-dione
;
_chemical_name_common     ?
_chemical_formula_moiety     'C10 H16 Br2 O2 S'
_chemical_formula_sum     'C10 H16 Br2 O2 S'
_chemical_formula_iupac     'C10 H16 Br2 O2 S'
_chemical_formula_weight     360.11
_chemical_melting_point     ?
_space_group_crystal_system     triclinic
_space_group_name_H-M_alt     'P -1'
_space_group_name_Hall     '-P 1'
loop_
    _space_group_symop_operation_xyz
    'x, y, z'
    '-x, -y, -z'
_cell_length_a     5.9685(4)
_cell_length_b     8.9642(6)
_cell_length_c     12.4927(9)
_cell_angle_alpha     94.804(6)
_cell_angle_beta     102.448(5)
_cell_angle_gamma     99.356(5)
_cell_volume     639.09(8)
_cell_formula_units_Z     2
_cell_measurement_reflns_used     18448
_cell_measurement_theta_min     2.69
_cell_measurement_theta_max     28.35
_cell_measurement_temperature     193(2)
_exptl_crystal_description     plate
_exptl_crystal_colour     colourless
_exptl_crystal_size_max     0.670
_exptl_crystal_size_mid     0.390
_exptl_crystal_size_min     0.080
_exptl_crystal_density_diffrn     1.871
_exptl_crystal_density_meas     ?
_exptl_crystal_density_method     ?
_exptl_crystal_F_000     356
_exptl_absorpt_coefficient_mu     6.485
_exptl_absorpt_correction_type     integration
_exptl_absorpt_process_details
;
(XRED; Stoe et al., 2019)
;
_exptl_absorpt_correction_T_min     0.0884
_exptl_absorpt_correction_T_max     0.5530
_diffrn_ambient_temperature     193(2)
_diffrn_source     'sealed X-ray tube, 12 x 0.4 mm long-fine focus'
_diffrn_radiation_type     MoK\a
_diffrn_radiation_wavelength     0.71073
_diffrn_measurement_device_type     'Stoe IPDS 2T'
_diffrn_measurement_method     'rotation method, \w scans'
_diffrn_detector_area_resol_mean     6.67
_diffrn_reflns_number     8129
_diffrn_reflns_av_R_equivalents     0.0226
_diffrn_reflns_av_unetI/netI     0.0196
_diffrn_reflns_theta_min     2.693
_diffrn_reflns_theta_max     28.112
_diffrn_reflns_theta_full     25.242
_diffrn_measured_fraction_theta_max     0.975
_diffrn_measured_fraction_theta_full     0.999
_diffrn_reflns_limit_h_min     -7
_diffrn_reflns_limit_h_max     7
_diffrn_reflns_limit_k_min     -11
_diffrn_reflns_limit_k_max     11
_diffrn_reflns_limit_l_min     -16
_diffrn_reflns_limit_l_max     16
_refine_special_details
;
Hydrogen atoms attached to carbons were placed at calculated
positions and were refined in the riding-model approximation with C--H = 0.95
\%A, and with <i>U</i>~iso~(H) = 1.2 <i>U</i>~eq~(C).
;
_reflns_number_total     3038
_reflns_number_gt     2686
_reflns_threshold_expression     'I > 2\s(I)'
_refine_ls_structure_factor_coef     Fsqd
_refine_ls_matrix_type     full
_refine_ls_R_factor_all     0.0443
_refine_ls_R_factor_gt     0.0362
_refine_ls_wR_factor_gt     0.0826
_refine_ls_wR_factor_ref     0.0890
_refine_ls_goodness_of_fit_ref     1.140
_refine_ls_restrained_S_all     1.140
_refine_ls_number_reflns     3038
_refine_ls_number_parameters     140
_refine_ls_number_restraints     0
_refine_ls_hydrogen_treatment     constr
_refine_ls_weighting_scheme     calc
_refine_ls_weighting_details
              'w=1/[\s^2^(Fo^2^)+(0.0307P)^2^+1.4492P] where P=(Fo^2^+2Fc^2^)/3'
_atom_sites_solution_hydrogens     geom
_atom_sites_solution_primary     dual
_atom_sites_solution_secondary     ?
_refine_ls_shift/su_max     0.000
_refine_ls_shift/su_mean     0.000
_refine_diff_density_max     1.277
_refine_diff_density_min     -0.894
_refine_ls_extinction_method     none
_refine_ls_extinction_coef     .
loop_
    _atom_type_symbol
    _atom_type_description
    _atom_type_scat_dispersion_real
    _atom_type_scat_dispersion_imag
    _atom_type_scat_source
    'C' 'C' 0.0033 0.0016
                         'International Tables Vol C Tables 4.2.6.8 and 6.1.1.4'
    'H' 'H' 0.0000 0.0000
                         'International Tables Vol C Tables 4.2.6.8 and 6.1.1.4'
    'O' 'O' 0.0106 0.0060
                         'International Tables Vol C Tables 4.2.6.8 and 6.1.1.4'
    'S' 'S' 0.1246 0.1234
                         'International Tables Vol C Tables 4.2.6.8 and 6.1.1.4'
    'Br' 'Br' -0.2901 2.4595
                         'International Tables Vol C Tables 4.2.6.8 and 6.1.1.4'
_computing_data_collection
;
X-Area WinXpose 2.0.22.0 (Stoe & Cie, 2019)
;
_computing_cell_refinement
;
X-Area Recipe 1.36.0.0 (Stoe & Cie, 2019)
;
_computing_data_reduction
;
X-Area Integrate 1.77.0.0 (Stoe & Cie, 2019)
;
_computing_structure_solution
;
<i>SHELXT2014</i> (Sheldrick, 2015<i>a</i>)
;
_computing_structure_refinement
;
<i>SHELXL2018/3</i> (Sheldrick, 2015<i>b</i>)
;
_computing_publication_material
;
PLATON (Spek, 2020)
;
loop_
    _atom_site_type_symbol
    _atom_site_label
    _atom_site_fract_x
    _atom_site_fract_y
    _atom_site_fract_z
    _atom_site_U_iso_or_equiv
    _atom_site_adp_type
    _atom_site_calc_flag
    _atom_site_occupancy
    _atom_site_disorder_assembly
    _atom_site_disorder_group
    Br Br1 0.15368(7) 0.46873(4) 0.40230(3) 0.03826(12) Uani d 1 . .
    Br Br2 0.21628(8) 0.13145(5) 0.44057(3) 0.04584(13) Uani d 1 . .
    C C1 0.2846(5) 0.3563(4) 0.3004(2) 0.0251(6) Uani d 1 . .
    C C2 0.2791(5) 0.2074(4) 0.3085(3) 0.0265(6) Uani d 1 . .
    C C3 0.3191(6) 0.0802(4) 0.2281(3) 0.0281(7) Uani d 1 . .
    C C4 0.2643(5) 0.1158(4) 0.1074(3) 0.0266(6) Uani d 1 . .
    H H4A 0.115877 0.154728 0.094409 0.032 Uiso calc 1 . .
    H H4B 0.235588 0.018273 0.058883 0.032 Uiso calc 1 . .
    S S5 0.46965(15) 0.24522(9) 0.06328(7) 0.02945(18) Uani d 1 . .
    C C6 0.5605(5) 0.3987(3) 0.1695(3) 0.0254(6) Uani d 1 . .
    H H6A 0.674923 0.368072 0.229620 0.031 Uiso calc 1 . .
    H H6B 0.645465 0.484410 0.140356 0.031 Uiso calc 1 . .
    C C7 0.3767(5) 0.4610(3) 0.2221(3) 0.0226(6) Uani d 1 . .
    C C8 0.5636(6) 0.0428(5) 0.2667(4) 0.0401(9) Uani d 1 . .
    H H8A 0.586667 -0.036909 0.213729 0.060 Uiso calc 1 . .
    H H8B 0.578609 0.006994 0.339500 0.060 Uiso calc 1 . .
    H H8C 0.681643 0.134537 0.271694 0.060 Uiso calc 1 . .
    C C9 0.1385(7) -0.0676(4) 0.2226(4) 0.0396(8) Uani d 1 . .
    H H9A 0.155064 -0.144330 0.165629 0.059 Uiso calc 1 . .
    H H9B -0.019675 -0.045063 0.204374 0.059 Uiso calc 1 . .
    H H9C 0.165983 -0.106587 0.294348 0.059 Uiso calc 1 . .
    O O10 0.6724(5) 0.1800(3) 0.0569(3) 0.0434(7) Uani d 1 . .
    O O11 0.3486(5) 0.2945(3) -0.0361(2) 0.0416(6) Uani d 1 . .
    C C12 0.1749(6) 0.4981(4) 0.1357(3) 0.0300(7) Uani d 1 . .
    H H12A 0.238109 0.561693 0.085059 0.045 Uiso calc 1 . .
    H H12B 0.078319 0.553061 0.172897 0.045 Uiso calc 1 . .
    H H12C 0.079307 0.403256 0.093870 0.045 Uiso calc 1 . .
    C C13 0.5228(6) 0.6125(4) 0.2895(3) 0.0315(7) Uani d 1 . .
    H H13A 0.593338 0.675014 0.240333 0.047 Uiso calc 1 . .
    H H13B 0.646160 0.589899 0.348092 0.047 Uiso calc 1 . .
    H H13C 0.420881 0.668146 0.322457 0.047 Uiso calc 1 . .
loop_
    _atom_site_aniso_label
    _atom_site_aniso_U_11
    _atom_site_aniso_U_22
    _atom_site_aniso_U_33
    _atom_site_aniso_U_12
    _atom_site_aniso_U_13
    _atom_site_aniso_U_23
    Br1 0.0480(2) 0.0446(2) 0.03061(19) 0.01935(16) 0.02005(15) 0.00268(15)
    Br2 0.0666(3) 0.0435(2) 0.0296(2) 0.00595(19) 0.01546(18) 0.01398(16)
    C1 0.0262(14) 0.0332(16) 0.0169(13) 0.0094(12) 0.0058(11) 0.0003(12)
    C2 0.0254(15) 0.0331(16) 0.0230(15) 0.0073(12) 0.0064(12) 0.0086(13)
    C3 0.0255(15) 0.0251(15) 0.0356(18) 0.0066(12) 0.0088(13) 0.0062(13)
    C4 0.0242(14) 0.0244(15) 0.0296(16) 0.0013(12) 0.0075(12) -0.0034(12)
    S5 0.0316(4) 0.0281(4) 0.0289(4) -0.0004(3) 0.0151(3) -0.0049(3)
    C6 0.0250(14) 0.0226(14) 0.0285(16) 0.0033(11) 0.0083(12) -0.0011(12)
    C7 0.0267(14) 0.0217(14) 0.0209(14) 0.0066(11) 0.0079(11) 0.0008(11)
    C8 0.0314(18) 0.0378(19) 0.055(2) 0.0150(15) 0.0094(16) 0.0136(17)
    C9 0.041(2) 0.0278(17) 0.052(2) 0.0009(15) 0.0191(17) 0.0054(16)
    O10 0.0377(14) 0.0372(14) 0.0587(18) 0.0019(11) 0.0290(13) -0.0124(12)
    O11 0.0546(16) 0.0428(15) 0.0247(12) -0.0024(12) 0.0133(11) 0.0007(11)
    C12 0.0280(16) 0.0327(17) 0.0300(17) 0.0070(13) 0.0052(13) 0.0087(13)
    C13 0.0373(18) 0.0261(16) 0.0291(17) 0.0066(13) 0.0053(14) -0.0034(13)
_geom_special_details
;
 All esds (except the esd in the dihedral angle between two l.s. planes)
 are estimated using the full covariance matrix.  The cell esds are taken
 into account individually in the estimation of esds in distances, angles
 and torsion angles; correlations between esds in cell parameters are only
 used when they are defined by crystal symmetry.  An approximate (isotropic)
 treatment of cell esds is used for estimating esds involving l.s. planes.
;
loop_
    _geom_bond_atom_site_label_1
    _geom_bond_atom_site_label_2
    _geom_bond_site_symmetry_2
    _geom_bond_distance
    _geom_bond_publ_flag
    Br1 C1 . 1.927(3) ?
    Br2 C2 . 1.923(3) ?
    C1 C2 . 1.343(5) ?
    C1 C7 . 1.536(4) ?
    C2 C3 . 1.538(5) ?
    C3 C8 . 1.535(5) ?
    C3 C4 . 1.543(5) ?
    C3 C9 . 1.552(5) ?
    C4 S5 . 1.758(3) ?
    C4 H4A . 0.9900 ?
    C4 H4B . 0.9900 ?
    S5 O11 . 1.438(3) ?
    S5 O10 . 1.441(3) ?
    S5 C6 . 1.758(3) ?
    C6 C7 . 1.547(4) ?
    C6 H6A . 0.9900 ?
    C6 H6B . 0.9900 ?
    C7 C12 . 1.536(4) ?
    C7 C13 . 1.556(4) ?
    C8 H8A . 0.9800 ?
    C8 H8B . 0.9800 ?
    C8 H8C . 0.9800 ?
    C9 H9A . 0.9800 ?
    C9 H9B . 0.9800 ?
    C9 H9C . 0.9800 ?
    C12 H12A . 0.9800 ?
    C12 H12B . 0.9800 ?
    C12 H12C . 0.9800 ?
    C13 H13A . 0.9800 ?
    C13 H13B . 0.9800 ?
    C13 H13C . 0.9800 ?
loop_
    _geom_angle_atom_site_label_1
    _geom_angle_atom_site_label_2
    _geom_angle_atom_site_label_3
    _geom_angle_site_symmetry_1
    _geom_angle_site_symmetry_3
    _geom_angle
    _geom_angle_publ_flag
    C2 C1 C7 . . 132.0(3) ?
    C2 C1 Br1 . . 117.5(2) ?
    C7 C1 Br1 . . 110.4(2) ?
    C1 C2 C3 . . 130.6(3) ?
    C1 C2 Br2 . . 118.0(2) ?
    C3 C2 Br2 . . 111.4(2) ?
    C8 C3 C2 . . 110.8(3) ?
    C8 C3 C4 . . 113.7(3) ?
    C2 C3 C4 . . 112.0(3) ?
    C8 C3 C9 . . 107.6(3) ?
    C2 C3 C9 . . 110.2(3) ?
    C4 C3 C9 . . 102.1(3) ?
    C3 C4 S5 . . 119.1(2) ?
    C3 C4 H4A . . 107.5 ?
    S5 C4 H4A . . 107.5 ?
    C3 C4 H4B . . 107.5 ?
    S5 C4 H4B . . 107.5 ?
    H4A C4 H4B . . 107.0 ?
    O11 S5 O10 . . 116.84(18) ?
    O11 S5 C4 . . 107.11(16) ?
    O10 S5 C4 . . 110.42(17) ?
    O11 S5 C6 . . 109.96(16) ?
    O10 S5 C6 . . 106.90(16) ?
    C4 S5 C6 . . 105.01(15) ?
    C7 C6 S5 . . 119.5(2) ?
    C7 C6 H6A . . 107.4 ?
    S5 C6 H6A . . 107.4 ?
    C7 C6 H6B . . 107.4 ?
    S5 C6 H6B . . 107.4 ?
    H6A C6 H6B . . 107.0 ?
    C1 C7 C12 . . 111.0(3) ?
    C1 C7 C6 . . 112.8(2) ?
    C12 C7 C6 . . 112.6(3) ?
    C1 C7 C13 . . 109.7(3) ?
    C12 C7 C13 . . 108.7(3) ?
    C6 C7 C13 . . 101.5(2) ?
    C3 C8 H8A . . 109.5 ?
    C3 C8 H8B . . 109.5 ?
    H8A C8 H8B . . 109.5 ?
    C3 C8 H8C . . 109.5 ?
    H8A C8 H8C . . 109.5 ?
    H8B C8 H8C . . 109.5 ?
    C3 C9 H9A . . 109.5 ?
    C3 C9 H9B . . 109.5 ?
    H9A C9 H9B . . 109.5 ?
    C3 C9 H9C . . 109.5 ?
    H9A C9 H9C . . 109.5 ?
    H9B C9 H9C . . 109.5 ?
    C7 C12 H12A . . 109.5 ?
    C7 C12 H12B . . 109.5 ?
    H12A C12 H12B . . 109.5 ?
    C7 C12 H12C . . 109.5 ?
    H12A C12 H12C . . 109.5 ?
    H12B C12 H12C . . 109.5 ?
    C7 C13 H13A . . 109.5 ?
    C7 C13 H13B . . 109.5 ?
    H13A C13 H13B . . 109.5 ?
    C7 C13 H13C . . 109.5 ?
    H13A C13 H13C . . 109.5 ?
    H13B C13 H13C . . 109.5 ?
loop_
    _geom_torsion_atom_site_label_1
    _geom_torsion_atom_site_label_2
    _geom_torsion_atom_site_label_3
    _geom_torsion_atom_site_label_4
    _geom_torsion_site_symmetry_1
    _geom_torsion_site_symmetry_2
    _geom_torsion_site_symmetry_3
    _geom_torsion_site_symmetry_4
    _geom_torsion
    _geom_torsion_publ_flag
    C7 C1 C2 C3 . . . . -13.7(6) ?
    Br1 C1 C2 C3 . . . . 165.7(3) ?
    C7 C1 C2 Br2 . . . . 165.3(3) ?
    Br1 C1 C2 Br2 . . . . -15.3(3) ?
    C1 C2 C3 C8 . . . . 102.4(4) ?
    Br2 C2 C3 C8 . . . . -76.6(3) ?
    C1 C2 C3 C4 . . . . -25.7(5) ?
    Br2 C2 C3 C4 . . . . 155.3(2) ?
    C1 C2 C3 C9 . . . . -138.6(4) ?
    Br2 C2 C3 C9 . . . . 42.4(3) ?
    C8 C3 C4 S5 . . . . -48.3(4) ?
    C2 C3 C4 S5 . . . . 78.3(3) ?
    C9 C3 C4 S5 . . . . -163.9(2) ?
    C3 C4 S5 O11 . . . . -161.6(2) ?
    C3 C4 S5 O10 . . . . 70.2(3) ?
    C3 C4 S5 C6 . . . . -44.7(3) ?
    O11 S5 C6 C7 . . . . 71.3(3) ?
    O10 S5 C6 C7 . . . . -161.0(3) ?
    C4 S5 C6 C7 . . . . -43.7(3) ?
    C2 C1 C7 C12 . . . . 105.5(4) ?
    Br1 C1 C7 C12 . . . . -73.9(3) ?
    C2 C1 C7 C6 . . . . -21.9(5) ?
    Br1 C1 C7 C6 . . . . 158.6(2) ?
    C2 C1 C7 C13 . . . . -134.3(4) ?
    Br1 C1 C7 C13 . . . . 46.3(3) ?
    S5 C6 C7 C1 . . . . 74.8(3) ?
    S5 C6 C7 C12 . . . . -51.8(3) ?
    S5 C6 C7 C13 . . . . -167.8(2) ?
_shelx_space_group_comment
;
The symmetry employed for this shelxl refinement is uniquely defined
by the following loop, which should always be used as a source of
symmetry information in preference to the above space-group names.
They are only intended as comments.
;
_shelx_estimated_absorpt_T_min     0.098
_shelx_estimated_absorpt_T_max     0.625
_shelx_hkl_file
;
  -7   4   7    7.06    1.55   0
  -6   5   7    5.48    1.81   0
  -6   6   9  169.86    2.94   0
  -4  -8   1    0.02    1.94   0
  -4   5   5    8.81    1.76   0
  -4   7  10  107.61    3.15   0
  -3   7  10   40.18    3.11   0
  -2 -10   1   31.53    1.93   0
  -2   7  12   12.45    3.65   0
   0  -9   0    6.42    2.06   0
   0  -6  -1    1.84    1.21   0
   0   6  12    0.09    2.93   0
   1 -10   1   29.28    1.99   0
   1   5  11    7.71    2.57   0
   1   5  12   28.20    3.23   0
   2  -9   1   46.10    2.02   0
   2  -4   0    9.35    0.85   0
   4  -6   3    6.25    1.27   0
   5  -6   6    9.67    1.35   0
   5  -4   7   27.80    0.76   0
  -7   0   4   29.28    0.70   0
  -6   1   3    5.13    0.73   0
  -5  -6   1    2.70    1.44   0
  -5   6   8   10.69    2.10   0
  -4  -1   0  818.60    1.07   0
  -3   6   7    3.59    2.03   0
  -3   7  11  101.25    3.70   0
  -2   2   1  647.32    1.27   0
  -2   3   2 2481.94    3.09   0
  -2   5   5   39.10    1.62   0
   0   3   3   99.42    1.17   0
   2  -7   0   49.11    1.68   0
   3  -9   2    4.14    1.58   0
   3  -6   1  358.57    2.01   0
   3   2   9  158.10    2.28   0
   4   0   9    2.98    1.42   0
   5  -8   6   67.95    1.99   0
   5  -7   6   98.42    1.61   0
  -6   4   6   29.02    1.83   0
  -6   6  10   41.83    2.50   0
  -3  -8   0   44.63    1.73   0
  -3  -4  -1  400.73    1.69   0
  -3   7  12   20.09    3.87   0
  -2  -9   0  104.67    2.07   0
  -2   6   8  234.35    3.01   0
  -1 -11   1   45.27    2.25   0
  -1   6  10    8.60    3.38   0
   0   5   8  190.41    2.97   0
   1  -6  -1 1146.79    2.93   0
   1  -5  -1   13.62    1.07   0
   3 -11   3   49.62    2.17   0
   3  -2   2    5.41    0.44   0
   3   2  10  165.07    2.60   0
   4 -10   4   43.02    2.27   0
   5  -5   6   27.62    1.14   0
   5  -3  10    2.46    1.08   0
  -7  -3   3    3.43    0.79   0
  -6   5   8    0.35    2.26   0
  -5  -7   1    5.11    1.64   0
  -5   6   9   78.08    2.61   0
  -4  -7   0    3.86    1.66   0
  -1 -10   0    1.96    1.95   0
  -1   6  11    3.10    3.08   0
   0 -10   0   40.00    2.13   0
   0  -8  -1    5.35    1.65   0
   1 -11   1    8.32    2.02   0
   2 -10   1    4.19    1.90   0
   3 -10   2   -1.07    1.79   0
   3   2  11    3.50    2.39   0
  -5   1   2   14.47    0.69   0
  -5   4   5  114.55    1.79   0
  -5   5   7  352.51    3.03   0
  -4   5   6   28.93    1.78   0
  -4   6   9  172.80    3.61   0
  -3  -9   0    0.60    2.09   0
  -3  -6  -1   41.45    1.36   0
  -2 -10   0   -0.09    2.45   0
  -2  -8  -1    1.28    1.99   0
  -2   5   6   39.33    2.26   0
  -1   5   7   -4.30    2.30   0
   1 -10   0    3.10    2.00   0
   1   4   8   10.43    1.86   0
   2  -9   0   23.93    2.16   0
   4   0  11    7.17    1.85   0
  -6   2   4    7.78    1.10   0
  -4   3   3  809.93    2.22   0
  -3  -2  -1    8.55    0.70   0
  -3   6   9  213.96    3.30   0
  -2   6  10   71.51    3.34   0
  -2   6  11  138.54    4.49   0
  -1  -9  -1   10.50    1.91   0
   0   5  10   28.91    2.69   0
   0   5  11    0.40    3.54   0
   0   5  13   26.99    3.83   0
   3 -11   2   18.63    2.17   0
   3  -9   1    1.89    1.73   0
   4  -7   2   16.63    1.70   0
   5  -8   5   34.95    1.84   0
   5  -6   5   10.65    1.34   0
  -7   4   9   33.87    2.47   0
  -6   4   7   12.79    1.98   0
  -6   5   9  173.73    2.74   0
  -5   3   4    3.37    1.29   0
  -5   6  11  214.17    3.94   0
  -4  -8   0   40.00    1.77   0
  -3   6  10  322.92    4.21   0
  -2  -9  -1  230.90    2.79   0
  -2  -1  -1 1836.27    1.66   0
  -2   6  12  142.85    4.40   0
  -2   6  13    4.48    4.30   0
  -1 -11   0   22.61    2.26   0
  -1  -4  -2  788.92    2.24   0
  -1   5   8    3.36    2.77   0
   0   5  12  238.14    4.02   0
   1 -11   0   64.12    2.63   0
   1   4  10  404.00    3.92   0
   1   4  11   63.11    3.33   0
   2 -10   0   13.54    2.39   0
   2  -6  -1  364.60    2.25   0
   2   3  10   -0.58    2.09   0
   2   3  12   38.55    3.22   0
   2   3  13    8.38    2.77   0
   3   1   7  144.11    1.76   0
   4  -8   2    9.44    1.57   0
  -6   5  10   20.28    2.98   0
  -5  -5   0   -1.28    1.39   0
  -5  -4   0   50.45    1.24   0
  -5   5   8   23.40    2.29   0
  -4   5   7   48.72    2.18   0
  -4   6  11   48.85    3.59   0
  -4   6  12  176.09    5.22   0
  -3  -8  -1    2.53    2.01   0
  -3   6  12   -1.49    4.14   0
  -3   6  13    0.10    5.34   0
  -2  -6  -2   40.95    1.71   0
  -2  -5  -2   18.49    1.47   0
  -1 -10  -1   54.53    2.57   0
  -1  -7  -2   67.56    1.72   0
  -1   3   3 5919.50    5.40   0
   0 -10  -1   17.87    2.18   0
   0  -4  -2  107.05    1.34   0
   0   3   4 3774.19    4.73   0
   2  -1   1  294.26    0.48   0
   2   2   6    3.80    1.44   0
   3  -7   0   34.31    1.52   0
   3  -6   0    3.77    1.30   0
   3  -3   1  419.57    1.29   0
  -5  -6   0    2.37    1.65   0
  -5   4   6    5.17    1.91   0
  -4  -5  -1    3.84    1.36   0
  -4  -4  -1  178.54    1.63   0
  -3   3   3 1267.80    2.76   0
  -3   5   7   -1.21    2.06   0
  -2  -7  -2   60.27    2.07   0
  -1  -8  -2   32.62    2.12   0
  -1   5   9   18.96    2.69   0
   1 -10  -1   16.53    2.23   0
   1  -6  -2 1184.49    3.36   0
   1   1   2  295.59    0.89   0
   2 -11   0   49.25    2.82   0
   3 -11   1   14.37    2.58   0
   3  -9   0    3.10    2.17   0
   3  -5   0 1031.16    2.71   0
   5  -8   4    6.99    1.84   0
   5  -7   4  163.49    2.16   0
   5  -5   5  103.56    1.38   0
  -7   3   8  115.44    2.61   0
  -6  -5   1   12.51    1.44   0
  -6   4   8   10.50    2.34   0
  -6   5  11   58.35    3.15   0
  -5  -3   0    1.16    0.94   0
  -5   5   9   15.91    2.64   0
  -4  -6  -1   41.44    1.60   0
  -4   5   8  279.49    3.21   0
  -3  -9  -1    0.15    2.23   0
  -2 -10  -1   48.74    2.30   0
  -2   3   3   99.57    1.24   0
  -2   4   5 1484.76    3.98   0
  -2   5   8    3.99    2.60   0
  -1   5  11  278.41    4.37   0
  -1   5  13   74.95    4.48   0
   0 -11  -1    3.75    2.68   0
   1  -7  -2   44.37    1.69   0
   2  -9  -1   58.32    2.06   0
   2  -4  -1   -1.57    1.00   0
   2   1   4  533.72    1.63   0
   3   1   8   13.22    1.67   0
   5  -9   4   -5.54    2.00   0
   5  -4   6   12.50    0.71   0
  -6  -4   1   15.37    1.19   0
  -5  -7   0  137.25    2.18   0
  -5   5  10   73.35    3.84   0
  -4  -7  -1   -0.36    1.86   0
  -4  -3  -1  408.17    1.60   0
  -3   5   8    6.69    2.58   0
  -2  -8  -2   41.44    1.86   0
  -2  -3  -2  706.12    1.91   0
  -1  -9  -2    5.23    2.03   0
  -1   4   6 1262.01    4.09   0
   0  -3  -2   43.79    1.06   0
   1 -11  -1   32.18    2.53   0
   1   2   4  123.20    1.28   0
   2 -10  -1   26.85    2.25   0
   2   2   7  439.58    2.66   0
   3   1   9   31.41    2.02   0
   3   1  12   21.66    2.72   0
   4  -9   1   34.68    2.29   0
   4  -8   1   17.06    2.08   0
   4  -7   1   39.99    1.82   0
   5  -6   4    3.52    1.47   0
  -5   5  11    6.13    3.89   0
  -4   4   6  552.59    3.33   0
  -4   5   9   24.70    2.85   0
  -3  -7  -2  113.34    2.22   0
  -3  -6  -2   31.74    1.47   0
  -3  -5  -2   28.93    1.26   0
  -3   5   9   71.45    3.25   0
  -2  -9  -2   26.40    2.46   0
  -2   5  14   56.07    4.70   0
  -1   2   2 1180.36    2.12   0
   0 -10  -2   46.69    2.72   0
   0   3   5  858.73    3.03   0
   0   4  14   21.51    3.61   0
   1  -9  -2  207.57    2.55   0
   1  -4  -2  503.05    1.89   0
   1  -2  -1  273.43    0.96   0
   2  -2   0   86.90    0.66   0
   3  -4   0  336.46    1.57   0
   3   1  10  132.81    2.64   0
   3   1  11  109.93    2.84   0
   4  -6   1   61.30    1.68   0
   4  -4   2    2.99    1.02   0
   4  -3   3  195.90    0.93   0
   4  -1   8    3.32    1.45   0
  -7   3   9  130.47    2.98   0
  -6  -3   1   -0.98    0.89   0
  -5   5  12   63.39    4.02   0
  -4   5  10   52.15    3.57   0
  -3  -4  -2   87.52    1.41   0
  -3   5  10   12.04    3.40   0
  -2   4   6   65.27    2.13   0
  -2   5  11    5.33    3.88   0
  -2   5  12   21.32    4.36   0
  -2   5  13   52.11    4.26   0
  -1   3   4  586.41    2.32   0
   0   4  10  176.71    3.47   0
   0   4  12   -2.35    3.41   0
   1 -10  -2   34.66    2.39   0
   1   3   8   41.90    2.18   0
   2 -11  -1   22.65    2.51   0
   2  -8  -2  134.53    2.23   0
   2  -7  -2    4.61    1.59   0
   2  -6  -2   76.81    2.00   0
   2   2   8   89.72    2.30   0
   3  -8  -1   25.21    1.90   0
   3  -7  -1   12.17    1.58   0
   4 -10   1   -5.74    2.10   0
   5  -9   3    2.33    2.13   0
   5  -8   3   25.43    1.96   0
   5  -7   3   43.03    1.89   0
  -6   4  10  107.00    3.66   0
  -5   4   8   25.75    2.85   0
  -3  -8  -2    7.82    1.81   0
  -3   4   6   98.93    2.19   0
  -3   5  12   58.10    4.77   0
  -3   5  13   58.01    5.13   0
  -2 -10  -2   17.67    2.63   0
  -1  -8  -3   70.58    2.40   0
  -1  -7  -3  561.41    2.94   0
  -1  -6  -3    4.41    1.56   0
  -1  -5  -3   10.97    1.66   0
   0 -11  -2   -0.89    2.45   0
   0  -8  -3    8.95    2.30   0
   0  -7  -3   22.74    1.77   0
   0  -6  -3  650.79    2.79   0
   0   2   3 2021.04    3.06   0
   1   3  10   43.89    3.31   0
   1   3  11   14.60    3.66   0
   1   3  13   12.47    2.87   0
   2  -9  -2  127.73    2.39   0
   2   2   9   65.25    2.69   0
   2   2  10  197.28    3.29   0
   3  -9  -1  253.56    2.65   0
   3  -6  -1   37.52    1.52   0
   4  -5   1  367.47    2.09   0
   4  -2   5   61.27    0.76   0
   4  -1  10   37.66    2.29   0
  -4   4   7   13.63    2.23   0
  -2  -6  -3  618.07    3.02   0
  -2   2   2  754.76    1.76   0
  -1  -2  -2   73.28    0.89   0
  -1   4   8  706.78    4.24   0
   0  -9  -3  284.04    3.02   0
   0  -5  -3    9.05    1.38   0
   0  -1  -1 1192.88    1.38   0
   1 -11  -2   11.21    2.56   0
   1  -8  -3  196.36    2.80   0
   1  -7  -3    5.27    1.74   0
   2 -10  -2   -2.11    2.19   0
   2  -5  -2  334.62    2.00   0
   2  -3  -1 1059.81    2.16   0
   3 -10  -1   -0.12    2.21   0
   4  -9   0   97.19    2.66   0
   4  -8   0  268.71    2.73   0
   5  -5   4   70.11    1.40   0
  -5  -2   0   14.00    0.72   0
  -5   2   4   15.74    1.58   0
  -5   4   9   -2.57    3.26   0
  -4   2   3  306.54    1.77   0
  -3  -3  -2   20.19    1.04   0
  -3   1   1    1.53    0.61   0
  -3   4   7  833.95    4.14   0
  -2  -8  -3  113.19    2.51   0
  -2  -5  -3  119.01    1.66   0
  -1  -9  -3    6.06    2.21   0
  -1  -4  -3   37.05    1.51   0
  -1   4  10    7.71    3.99   0
  -1   4  14  238.08    4.27   0
   0   3   6 1198.94    3.88   0
   1  -6  -3  855.07    3.12   0
   2   1   5   33.69    1.41   0
   3 -11  -1   38.77    2.58   0
   3  -5  -1  262.13    1.80   0
   4 -10   0    0.08    2.20   0
   5  -9   2   11.77    2.32   0
   5  -8   2   23.47    2.17   0
   5  -6   3   39.81    1.61   0
  -7  -1   4   57.79    1.06   0
  -7   2   8   90.21    2.58   0
  -6   3   8   91.75    2.90   0
  -4  -7  -2    9.70    2.00   0
  -4  -6  -2   15.93    1.77   0
  -4  -2  -1   20.87    0.86   0
  -2  -9  -3    3.19    2.52   0
  -2  -2  -2   15.40    0.79   0
  -1 -10  -3   92.67    2.65   0
  -1   3   5  477.23    2.84   0
  -1   4  11  166.23    4.45   0
  -1   4  12  398.43    5.15   0
   0 -10  -3    3.81    2.34   0
   0  -4  -3 2002.35    3.66   0
   1  -5  -3  206.63    1.87   0
   3  -8  -2   34.69    2.42   0
   3   0   6   -0.52    1.31   0
   5  -7   2   -0.36    1.96   0
  -7   0   5   28.95    1.40   0
  -5  -7  -1   30.52    1.93   0
  -5  -5  -1   32.44    1.45   0
  -5   4  11  230.75    5.29   0
  -4  -8  -2   13.49    2.29   0
  -4  -5  -2   33.20    1.57   0
  -3   4   8  267.11    3.49   0
  -2  -4  -3  108.22    1.47   0
  -2   4   9  386.46    4.91   0
  -2   4  14   36.36    4.49   0
   2  -9  -3   99.05    2.57   0
   2  -8  -3    9.39    2.05   0
   2  -7  -3  507.16    2.90   0
   2  -4  -2   35.13    1.35   0
   3 -10  -2   24.19    2.79   0
   3  -9  -2  248.32    2.80   0
   3  -7  -2  129.30    2.05   0
   3   0  13   10.90    2.63   0
  -5  -4  -1  113.16    1.59   0
  -5   4  12   26.26    4.26   0
  -4  -4  -2   14.85    1.45   0
  -4   4  10    9.98    4.33   0
  -3  -8  -3   34.11    2.42   0
  -3  -7  -3  121.49    2.09   0
  -3   4   9  500.66    4.67   0
  -2   4  10  454.43    5.15   0
  -2   4  11  667.90    6.29   0
  -2   4  13  104.11    4.49   0
  -1  -7  -4  245.43    2.81   0
   0  -8  -4   13.52    2.48   0
   0  -7  -4   42.00    2.35   0
   0   3   8   -1.89    2.42   0
   0   3  13   59.71    3.76   0
   1 -11  -3   49.61    2.81   0
   1   2   6  292.89    2.25   0
   3 -11  -2   95.21    3.18   0
   3  -6  -2 1182.04    3.77   0
   3  -3   0   95.39    1.13   0
   3   0   7    7.59    1.67   0
   4 -10  -1   44.02    2.93   0
   4  -9  -1   65.55    2.40   0
   4  -8  -1  115.22    2.57   0
   5 -10   1   11.02    2.62   0
   5  -9   1   19.03    2.50   0
  -6  -5   0    5.09    1.54   0
  -6   3  10  439.12    4.89   0
  -5   3   7  450.53    3.25   0
  -4   4  11  213.53    5.10   0
  -3  -9  -3   31.43    2.72   0
  -3  -5  -3   17.81    1.63   0
  -3   0   0 1235.95    0.84   0
  -3   4  10  206.19    4.62   0
  -3   4  14   93.01    4.61   0
  -2   3   5 1592.30    4.25   0
  -1  -8  -4   38.17    2.14   0
  -1  -6  -4   38.41    1.79   0
  -1  -3  -3  160.85    1.47   0
  -1   3   6   65.76    2.19   0
   0  -9  -4   17.39    2.36   0
   0  -6  -4 1245.46    3.86   0
   0   2   4  418.31    2.10   0
   0   3   9    5.60    2.82   0
   0   3  10  170.68    3.92   0
   0   3  11   10.99    3.36   0
   0   3  12   73.50    3.31   0
   1  -9  -4   14.30    2.83   0
   1  -8  -4    8.96    2.15   0
   1  -7  -4  280.95    2.95   0
   1  -4  -3    5.49    1.23   0
   1   2  14    6.54    2.60   0
   2 -11  -3   56.56    2.78   0
   3  -4  -1    0.48    1.21   0
   5  -8   1  165.76    2.66   0
  -7   1   7   17.96    2.20   0
  -7   2  10   48.70    3.59   0
  -6   3  11   84.68    4.51   0
  -4   3   6   69.50    2.24   0
  -2  -7  -4   89.93    2.55   0
  -1 -10  -4    2.48    2.79   0
  -1  -5  -4   21.60    1.88   0
  -1   2   3  158.70    1.29   0
  -1   3  15    2.77    3.14   0
   0 -10  -4    4.28    2.49   0
   1 -10  -4   62.92    3.10   0
   1  -6  -4  135.43    2.42   0
   1   2  12   31.44    3.38   0
   2   1  13   63.53    2.59   0
   3   0   8   28.66    2.00   0
   3   0   9   35.64    2.55   0
   3   0  10    3.78    2.32   0
   3   0  11    2.60    2.29   0
   5  -5   3  111.98    1.57   0
  -6   2   7  253.09    2.96   0
  -6   3  12   24.83    4.15   0
  -3  -4  -3  593.01    2.48   0
  -3   3   6  891.12    4.26   0
  -2  -9  -4   16.88    2.67   0
  -2  -6  -4   55.78    1.80   0
  -1   3  14   56.84    3.51   0
   1   0   1 9727.64    2.52   0
   1   2   8    4.28    2.37   0
   1   2   9  895.91    5.11   0
   1   2  10   82.12    3.49   0
   1   2  11  409.26    4.31   0
   2  -9  -4  416.14    3.88   0
   2   1   7  561.73    3.12   0
   2   1  12   -1.40    2.32   0
   3 -10  -3    2.63    2.48   0
   3  -9  -3  167.07    2.87   0
   3  -8  -3  235.63    2.73   0
   3  -5  -2  253.35    2.01   0
   4  -6  -1  956.91    3.51   0
  -5   3   9   27.85    3.75   0
  -4   3   7  622.26    3.94   0
  -2  -5  -4    0.95    1.89   0
  -2   2   3 3636.63    4.57   0
  -2   3  15   11.61    4.08   0
  -1   3   8  508.28    4.20   0
  -1   3  12   23.81    4.10   0
  -1   3  13    5.83    3.40   0
   2 -10  -4   41.60    2.70   0
   2  -7  -4   37.23    2.05   0
   2   1  10  233.55    3.51   0
   3 -11  -3   21.00    2.73   0
   3  -7  -3   68.51    2.07   0
   4 -10  -2    3.72    2.37   0
   4  -9  -2   37.61    2.37   0
   5  -9   0   10.31    2.18   0
   5  -8   0   88.99    2.58   0
  -6  -4   0   21.04    1.21   0
  -6   2   8   -3.17    2.93   0
  -5   3  10    2.80    4.01   0
  -4  -7  -3    2.82    2.17   0
  -4  -3  -2   76.82    1.36   0
  -1  -4  -4 1127.72    3.38   0
  -1   3   9  812.60    5.48   0
  -1   3  10   76.72    3.97   0
  -1   3  11   45.20    3.88   0
   0  -8  -5   19.50    2.62   0
   2 -11  -4   -4.68    2.82   0
   3  -6  -3  774.91    3.52   0
   4  -7  -2    7.55    2.11   0
   4  -3   2    4.54    0.89   0
   4  -2  11   19.65    2.20   0
  -7   0   6    4.11    1.90   0
  -5  -6  -2    2.10    1.83   0
  -5   2   6  223.72    2.77   0
  -5   3  13  102.17    4.89   0
  -4   3   8  775.29    4.82   0
  -3  -8  -4   29.77    2.61   0
  -3  -7  -4   79.62    2.38   0
  -3  -6  -4  137.15    2.32   0
  -3   3   7  194.25    3.10   0
  -3   3  14   13.64    4.73   0
  -2   3  13  245.85    4.71   0
  -1  -9  -5   20.95    2.84   0
  -1  -8  -5   11.35    2.24   0
   0 -10  -5   34.24    2.72   0
   0   1   2  296.14    1.10   0
   0   2  14  178.11    3.55   0
   1 -10  -5  161.65    3.58   0
   1  -9  -5  225.27    3.23   0
   1  -8  -5    2.15    2.32   0
   2  -6  -4 1283.06    4.10   0
   2  -4  -3  157.50    1.89   0
   6  -7   5   77.88    2.02   0
  -7   1   9   20.63    3.21   0
  -4  -5  -3   48.97    1.79   0
  -4   3  10   30.93    4.73   0
  -4   3  11   85.46    5.73   0
  -4   3  12  166.60    5.91   0
  -4   3  13   86.64    4.63   0
  -3   3   8  186.75    3.70   0
  -2   3  10    1.98    5.11   0
  -2   3  11  107.52    4.48   0
  -1 -10  -5   14.38    2.63   0
  -1  -6  -5  507.22    3.27   0
  -1   2   4  369.77    2.09   0
   0   2   6   77.48    2.47   0
   0   2  13  195.88    3.60   0
   2   0  14   16.26    2.95   0
   3 -10  -4   -3.27    2.53   0
   3  -9  -4   33.05    2.67   0
   3  -8  -4  199.13    2.79   0
   3  -1  13    4.90    2.47   0
   4  -5  -1  192.75    2.10   0
   4  -2  10   66.07    2.15   0
   5  -9  -1   33.47    2.70   0
   6  -8   3   11.42    2.22   0
  -7   1  10   24.46    3.67   0
  -6   1   6    4.07    2.33   0
  -6   2  10   74.88    4.14   0
  -6   2  11   79.54    4.87   0
  -5  -5  -2    2.22    1.64   0
  -4   2   5   76.61    2.35   0
  -3  -5  -4   36.75    1.92   0
  -3  -3  -3    9.79    1.34   0
  -3   3   9  176.28    4.28   0
  -3   3  10  733.08    6.92   0
  -2  -8  -5   46.33    2.37   0
  -2  -7  -5   52.15    2.65   0
  -1   2  15   27.75    3.26   0
   1  -6  -5  273.09    2.62   0
   1  -4  -4    0.77    1.53   0
   2 -10  -5   -5.60    2.72   0
   2  -9  -5  142.54    3.06   0
   3  -7  -4   94.18    2.73   0
   4  -8  -3  169.78    3.14   0
   4  -4   0    3.45    1.36   0
   4  -2   9   38.57    2.08   0
   5  -8  -1  161.41    2.93   0
   5  -5   2    1.88    1.38   0
   6  -7   4    8.78    2.06   0
  -6   2  12    5.15    4.44   0
  -5   2   7   28.07    2.84   0
  -2  -6  -5   14.95    2.26   0
  -2   2   4  198.66    1.85   0
  -1  -5  -5   27.53    2.17   0
  -1   2  14   60.00    3.94   0
   0  -5  -5  158.02    2.17   0
   0   2   8  886.79    5.34   0
   0   2   9   22.12    3.88   0
   0   2  10  139.37    3.96   0
   0   2  11    7.81    3.03   0
   1   1  13   56.29    2.85   0
   2   0  13   19.46    2.92   0
   3  -5  -3  686.87    2.99   0
   3  -1  12   19.53    2.46   0
   4  -2   7  173.29    2.04   0
   4  -2   8  221.30    2.24   0
   5  -4   9   25.64    1.50   0
  -7  -1   5   68.50    1.87   0
  -2   2  15  347.64    4.73   0
   0 -10  -6  165.07    3.72   0
   0  -9  -6   27.30    2.66   0
   0  -8  -6    4.31    2.52   0
   0   1  15   26.96    3.42   0
   1 -10  -6    7.26    3.33   0
   1  -9  -6   88.64    3.40   0
   3 -10  -5   34.81    3.34   0
   3  -9  -5   40.32    3.18   0
   3  -1   4  523.09    1.54   0
   4  -7  -3  159.50    2.45   0
   5 -10  -2    8.56    2.59   0
   5  -9  -2   50.26    2.93   0
   5  -7  -1   25.54    2.26   0
   5  -6   0  224.54    2.56   0
   6  -8   2   62.87    2.61   0
  -6   1   7    3.27    2.57   0
  -5   2  13    0.14    4.90   0
  -5   2  14   -3.68    3.84   0
  -4  -7  -4   41.24    2.46   0
  -4   0   1   12.85    0.74   0
  -3   2   5  540.02    3.32   0
  -3   2  15   10.74    3.90   0
  -2  -5  -5  178.38    2.52   0
  -2  -2  -3    8.04    1.01   0
  -1  -9  -6  104.70    2.93   0
  -1  -8  -6   21.76    2.40   0
   0  -7  -6   53.87    2.31   0
   1  -8  -6   15.51    2.59   0
   1  -5  -5  171.89    2.25   0
   1   1   5  562.21    2.49   0
   1   1  11  122.68    3.40   0
   2  -6  -5  296.87    2.77   0
   3  -8  -5   45.86    2.94   0
   3  -1  11   58.08    2.47   0
   4  -9  -4   13.17    2.57   0
   5  -4   8  123.26    1.62   0
   6  -7   3   55.32    2.24   0
  -5  -4  -2  183.32    1.82   0
  -5   2  10   -2.39    3.88   0
  -5   2  11   13.92    4.56   0
  -5   2  12  109.18    4.68   0
  -4  -6  -4    3.24    2.18   0
  -4   2  14   10.55    3.91   0
  -3  -7  -5   15.90    2.45   0
  -1   2   6    8.31    2.34   0
   0  -6  -6   28.42    2.58   0
   0   1  14   12.86    3.37   0
   1   0  15   24.58    2.78   0
   2 -10  -6    2.81    2.94   0
   2  -9  -6  207.61    3.42   0
   2  -8  -6    0.75    2.98   0
   2   0  11    4.77    2.68   0
   4  -8  -4   52.17    2.89   0
   5  -8  -2   42.32    2.68   0
  -5   1   5  128.60    2.39   0
  -4   2   7  133.95    3.14   0
  -3  -6  -5   17.74    2.30   0
  -3   2  13    2.28    4.70   0
  -2  -8  -6   -1.98    2.74   0
  -2  -3  -4  113.22    1.71   0
  -2   2  13   12.75    3.63   0
  -1   2   8   -2.22    4.03   0
  -1   2   9   15.78    4.21   0
  -1   2  10   38.40    3.38   0
   1  -6  -6  189.26    3.01   0
   1   1   8  497.76    4.22   0
   3  -7  -5   16.57    2.35   0
   4  -6  -3   83.25    2.14   0
   5 -10  -3   -1.24    2.68   0
   5  -5   1  177.95    1.95   0
   5  -4   7   23.00    1.24   0
  -7  -2   4   15.86    1.49   0
  -6   1  13    3.27    3.91   0
  -5  -6  -3   14.25    1.98   0
  -4   2  10   74.77    5.33   0
  -4   2  12    9.20    4.08   0
  -3   2   6   53.36    2.59   0
  -2  -7  -6  420.30    3.47   0
  -2   2  11   28.40    4.45   0
  -1   1   2 2559.83    3.23   0
  -1   1  15  428.79    4.55   0
   0  -9  -7   -2.78    3.19   0
   0   1   3 4015.19    4.64   0
   1  -9  -7  193.94    3.89   0
   1   0  14   83.60    3.33   0
   3  -9  -6  134.51    3.62   0
   3  -5  -4  119.88    2.16   0
   3  -1   5  126.34    1.59   0
   3  -1   9  432.69    3.06   0
   4  -7  -4    2.64    2.23   0
   4  -4  -1    7.90    1.63   0
   5  -9  -3   18.60    2.61   0
   5  -6  -1    5.19    2.26   0
  -6   1  11  130.02    5.02   0
  -5  -1   1   11.30    0.78   0
  -4  -5  -4   72.37    1.98   0
  -3  -5  -5    0.98    2.29   0
  -3   2   7  392.78    4.14   0
  -3   2   8   29.65    4.31   0
  -3   2  10   22.95    4.63   0
  -2   2   8    0.23    4.42   0
  -2   2   9   15.21    4.57   0
  -2   2  10   46.88    3.77   0
   0  -5  -6   55.30    2.12   0
   0   1  12   20.44    3.48   0
   1  -8  -7    7.64    2.65   0
   2   0   5  382.36    2.17   0
   2   0   9  150.73    2.81   0
   3  -8  -6  103.47    3.46   0
   3  -6  -5  735.28    3.76   0
   4  -3   1   25.60    1.10   0
   5  -8  -3    7.71    2.89   0
  -2   1  15   14.99    3.55   0
  -1  -8  -7    4.84    2.56   0
  -1   1  14  296.87    4.14   0
   1  -7  -7   65.66    3.22   0
   1  -5  -6    0.23    1.99   0
   2  -9  -7    1.11    2.95   0
   2  -6  -6  922.25    4.26   0
   2   0   7  139.44    2.62   0
   3  -3  -2  504.82    2.28   0
   3  -1   6  170.72    2.14   0
   3  -1   7  191.79    2.37   0
   6  -8   0   33.27    2.71   0
  -5  -5  -3    7.25    1.79   0
  -5   0   3   39.31    1.48   0
  -5   1  13   88.17    4.04   0
  -4  -7  -5  129.57    3.00   0
  -4  -3  -3   13.11    1.40   0
  -4  -2  -2   10.53    1.00   0
   0   1  11 1064.37    5.24   0
   2  -8  -7  136.81    3.19   0
   2  -1  13  147.31    2.84   0
   3  -7  -6   -0.61    2.45   0
   5  -9  -4  175.56    3.28   0
   5  -5   0  403.67    2.71   0
   5  -4   3   77.05    1.23   0
   6  -7   1   48.89    2.55   0
  -7  -3   3    0.91    1.24   0
  -6   0   6  369.33    3.44   0
  -5   1   8    9.28    3.76   0
  -5   1  11  178.89    4.91   0
  -5   1  12  429.69    5.21   0
  -3  -3  -4  255.24    2.00   0
  -3   1   3  754.71    2.73   0
  -3   1  14  142.08    4.75   0
  -2  -8  -7    5.24    2.86   0
  -2  -5  -6    4.19    1.88   0
  -1  -3  -5  276.71    2.42   0
   0  -6  -7   -4.37    2.30   0
   0   1   4 1898.13    4.19   0
   0   1  10  709.10    4.50   0
   1  -1  15   31.59    3.28   0
   2  -7  -7   17.04    2.63   0
   4  -9  -6  158.23    3.80   0
   5  -7  -3   -1.02    2.55   0
   6  -6   4   30.54    1.60   0
  -6   0   7   19.34    3.42   0
  -6   0  13    3.62    4.34   0
  -5   1  10  145.10    4.47   0
  -4  -6  -5   -2.60    2.22   0
  -4  -4  -4  106.44    2.06   0
  -3  -6  -6   13.80    2.52   0
  -1   1  12   19.45    3.16   0
   0  -9  -8   19.98    2.97   0
   0  -4  -6   55.61    2.11   0
   0   1   5 2754.52    6.17   0
   0   1   9 1817.65    6.28   0
   1  -8  -8   62.71    3.59   0
   2  -5  -6   40.45    2.23   0
   3  -8  -7   90.64    3.18   0
   3  -5  -5  507.62    3.22   0
   4  -4  -2   -0.98    1.66   0
   4  -3  10   29.40    2.07   0
   6  -8  -1    6.52    2.67   0
  -7  -1   9   41.45    4.13   0
  -6  -4  -1   23.56    1.20   0
  -6   0   8   12.51    3.70   0
  -6   0  12  189.86    4.93   0
  -4   1   5   10.40    2.53   0
  -3   1  13   -0.99    3.64   0
  -1  -8  -8   63.00    3.37   0
  -1   0  15   -1.03    2.93   0
  -1   1   3  296.66    1.84   0
   0  -7  -8  251.16    3.97   0
   0  -5  -7   66.42    2.73   0
   0  -2  -4  409.72    2.01   0
   0  -1  16  162.89    3.93   0
   0   1   6  133.68    2.69   0
   0   1   7   87.32    2.93   0
   1   0  11   -1.04    2.30   0
   2  -9  -8   42.28    3.29   0
   2  -6  -7  114.30    2.80   0
   2  -3  -4   95.66    1.74   0
   3  -2  11   24.05    2.55   0
   5  -9  -5   72.94    3.50   0
   6  -7   0   14.20    2.53   0
   6  -6   3   15.20    1.78   0
  -7  -2   5    9.23    2.20   0
  -6   0   9   19.16    4.45   0
  -6   0  10   68.62    4.72   0
  -6   0  11  257.66    4.88   0
  -5   0  14   32.75    4.15   0
  -4   1  11   57.75    3.71   0
  -3   1  12   48.39    3.73   0
  -2  -6  -7   90.39    2.57   0
  -2   1   3  406.55    2.37   0
  -1  -5  -7   27.86    2.73   0
   0   0  13   16.81    2.84   0
   1  -5  -7    8.24    2.21   0
   1  -1  14    2.20    2.63   0
   1   0  10   24.64    2.78   0
   2  -2  14    2.95    2.94   0
   2  -1  11   -2.49    2.58   0
   3  -7  -7  223.57    3.38   0
   4  -6  -5  236.27    2.96   0
   4  -5  -4  361.20    3.24   0
   5  -7  -4   14.26    2.94   0
   5  -5  -1  491.91    3.06   0
   6  -8  -2   63.78    3.03   0
  -5  -3  -2   19.35    1.19   0
  -4  -5  -5    2.80    2.12   0
  -4   1   7  349.89    4.92   0
  -4   1   8  581.32    6.30   0
  -4   1  10  240.29    4.33   0
  -3  -5  -6   97.13    2.54   0
  -3   0  15   37.92    3.68   0
  -3   1   4  310.65    2.68   0
  -3   1  11  832.45    5.88   0
  -2  -4  -6  499.48    3.22   0
  -2   0  15   69.77    3.54   0
  -1  -7  -8   47.86    2.86   0
  -1   0  14   -0.05    3.16   0
   0  -6  -8   48.99    3.08   0
   2  -7  -8  123.36    3.31   0
   3  -9  -8  139.06    3.65   0
   3  -3  -3 1300.99    3.75   0
   4  -9  -7   81.49    3.37   0
   4  -7  -6   87.84    2.85   0
   4  -3   0   10.87    1.26   0
   4  -3   9   18.03    1.87   0
   5  -8  -5  366.12    3.91   0
   5  -4   2  330.96    1.90   0
  -5   0  13  364.99    4.77   0
  -4   0  14  240.76    4.89   0
  -3  -7  -7   75.00    3.10   0
  -1  -1  16   12.23    3.59   0
  -1   1   4  589.00    3.04   0
  -1   1   8 3036.89    8.52   0
   0  -1  15  317.27    3.96   0
   1  -9  -9   20.35    3.27   0
   1  -8  -9   48.51    3.81   0
   1  -6  -8  191.12    3.16   0
   1   0   9  598.13    4.00   0
   2  -9  -9   32.75    3.94   0
   2  -1  10    4.19    2.48   0
   3  -8  -8    1.37    3.03   0
   3  -5  -6  137.66    3.04   0
   4  -8  -7   54.56    3.19   0
   6  -7  -1   60.76    2.64   0
  -3   1   5  224.87    2.91   0
  -2  -7  -8   31.13    3.19   0
  -2  -5  -7  113.53    2.43   0
  -2   0  14   11.46    3.38   0
  -2   1   4  668.15    3.41   0
  -1  -6  -8   49.47    2.60   0
  -1   1   5  269.94    2.99   0
  -1   1   7 2047.68    7.01   0
   0  -8  -9   26.65    2.92   0
   1   0   2 3454.48    3.44   0
   2  -8  -9   -0.84    3.69   0
   2  -5  -7  163.15    2.84   0
   2  -2  -3 3652.86    5.30   0
   3  -4  -5   39.26    2.47   0
   4  -4  -3   43.62    2.24   0
   5  -5  -2  130.05    2.84   0
  -7  -2   7   10.33    3.34   0
  -6  -2   2   18.03    1.40   0
  -5  -5  -4    4.79    1.98   0
  -5   0  11   32.20    3.37   0
  -4   0  13   13.82    3.50   0
  -3  -1  16  119.46    4.53   0
  -3   1   6   33.93    3.01   0
  -3   1   7    8.51    3.65   0
  -3   1   8  531.54    4.96   0
  -2  -1  16   98.29    3.70   0
  -2   1   5 1205.16    5.56   0
  -1  -8  -9    1.66    2.90   0
  -1  -4  -7  318.81    3.38   0
  -1  -3  -6  219.32    2.73   0
  -1  -1  -3    2.13    0.83   0
   0  -7  -9   96.69    3.29   0
   0  -5  -8  194.54    3.55   0
   0  -4  -7  384.75    3.18   0
   0  -3  -6 1213.42    4.22   0
   0  -1  14  169.32    3.76   0
   0   0  11  171.15    3.11   0
   1  -7  -9   -6.44    3.05   0
   1  -1  -2 2532.69    3.41   0
   2  -6  -8  244.80    3.54   0
   3  -9  -9   70.19    4.20   0
   3  -7  -8  384.04    4.18   0
   3  -2  -1 1129.90    2.78   0
   4  -9  -8   19.23    3.31   0
   4  -7  -7  122.69    3.63   0
   4  -6  -6  195.38    3.18   0
   4  -5  -5   16.19    2.66   0
   4  -3   8   20.73    1.88   0
   5  -8  -6   22.40    3.55   0
   5  -7  -5   34.26    2.75   0
   5  -6  -4  190.32    3.35   0
  -6  -1  12   18.00    3.55   0
  -5   0  10   61.70    3.63   0
  -4  -6  -6    3.21    2.40   0
  -4   0  12    7.40    4.11   0
  -3  -3  -5    2.95    1.92   0
  -2   0  13  120.02    3.67   0
  -2   1   6 1746.24    7.53   0
  -2   1   7  863.29    5.55   0
  -1  -7  -9   70.38    3.69   0
  -1  -5  -8  100.39    3.15   0
  -1  -1  15   51.78    3.30   0
  -1   0  12    1.97    2.89   0
   1  -4  -7  662.80    3.86   0
   1   0   7  692.65    3.78   0
   2  -7  -9  423.32    4.43   0
   2  -1   9  131.59    2.30   0
   3  -2   9   -2.88    2.02   0
   4  -4  11   21.10    2.23   0
   5  -4   1    0.49    1.58   0
  -7  -3   4   32.87    2.28   0
  -6  -1  10   18.36    4.30   0
  -5   0   8  179.71    4.18   0
  -4  -1  15   41.56    3.62   0
  -3  -4  -6   11.61    2.18   0
  -3  -1  15   96.27    4.33   0
  -2  -1  15  100.73    3.70   0
  -1  -2  -5   66.20    1.85   0
   0   0  10    4.50    2.45   0
   3  -8  -9  131.28    3.70   0
   3  -5  -7    2.22    3.00   0
   3  -3  -4 2681.40    5.86   0
   4  -3  -1 1232.85    3.53   0
   5  -5   9    2.17    1.80   0
   6  -8  -4  206.78    3.95   0
  -6  -1   7  227.23    4.55   0
  -6  -1   8   11.32    4.48   0
  -5  -1  13    1.82    3.88   0
  -4  -4  -5  124.22    2.15   0
  -4   0  11  542.37    4.98   0
  -2  -4  -7  144.53    2.88   0
  -2  -3  -6   21.33    2.13   0
  -2  -1  -3 1855.51    3.22   0
  -1  -6  -9    5.52    3.26   0
  -1  -2  16   86.22    3.97   0
  -1  -1  14  415.74    4.46   0
   0  -2  15   -1.17    3.44   0
   0  -1  13  187.33    3.34   0
   1  -8 -10   52.07    3.52   0
   1  -1  11  616.99    4.30   0
   2  -4  -7  332.14    3.29   0
   2  -3  14   24.73    2.67   0
   2  -1   8  742.49    3.68   0
   3  -6  -8  769.56    4.97   0
   4  -6  -7  749.54    5.30   0
   4  -4  -4    5.26    2.46   0
   5  -7  -6   66.20    3.13   0
   5  -6  -5  290.80    3.90   0
   5  -5  -3  107.02    2.81   0
   6  -7  -3   12.63    3.14   0
  -4  -5  -6    3.82    2.37   0
  -4  -1  14   16.29    3.41   0
  -4   0  10  443.50    4.63   0
  -3  -2  -4  168.49    1.69   0
  -3   0  11  155.62    4.31   0
  -2  -7  -9   -6.58    3.17   0
  -2  -5  -8    4.85    2.94   0
  -2   0  11   15.77    3.68   0
   0  -7 -10   67.93    3.86   0
   0   0   9    7.74    2.39   0
   1  -7 -10  137.33    3.74   0
   3  -7  -9   46.10    3.42   0
   3  -3  11   15.92    2.61   0
   3  -2   8    4.35    1.87   0
   4  -5  -6   29.36    3.00   0
   4  -3   7   16.69    1.63   0
   6  -8  -5   -2.87    3.53   0
   6  -6  -1   24.40    2.78   0
  -7  -3   5   23.37    2.99   0
  -4   0   9  374.54    4.75   0
  -3  -2  16  148.70    4.18   0
  -2  -2  -5  376.16    2.55   0
  -1  -1  13  156.30    3.93   0
  -1   0  10  913.70    5.02   0
   0  -5  -9   -0.24    3.23   0
   0  -4  -8  450.05    3.72   0
   0  -3  -7   33.03    2.73   0
   1  -3  15   51.65    3.47   0
   1  -2  -5  406.57    2.68   0
   2  -1   7  221.31    2.51   0
   3  -8 -10   24.13    4.15   0
   3  -4  13   31.70    2.88   0
   4  -8  -9   10.30    3.34   0
   4  -4  10    6.31    2.18   0
  -6  -2  12   -2.85    3.44   0
  -5  -2  14  187.03    4.85   0
  -5  -1  11   31.74    3.91   0
  -4  -2  15  331.90    5.22   0
  -4   0   8  820.33    5.75   0
  -3  -6  -8   55.27    3.01   0
  -3   0   1  311.36    1.58   0
  -3   0  10  208.21    3.73   0
  -2   0  10   46.98    3.11   0
  -1  -7 -10   21.48    3.05   0
  -1  -4  -8    7.17    2.41   0
  -1  -3  -7  579.80    3.86   0
  -1  -2  15  369.49    4.51   0
   0  -2  14   21.49    3.59   0
   0   0   8  942.55    4.49   0
   1  -6 -10   10.62    3.72   0
   1  -3  -7  115.78    3.13   0
   1  -1  10   91.63    2.57   0
   2  -3  13   39.35    3.10   0
   3  -6  -9  207.76    4.30   0
   3  -2  -2 1263.36    3.54   0
   4  -3  -2  647.24    3.18   0
   5  -8  -8   -1.84    3.83   0
   5  -7  -7   -1.13    3.08   0
   5  -5  -4   11.06    2.87   0
   6  -6  -2    3.05    2.98   0
  -6  -2   3   10.57    2.16   0
  -4  -1  12   35.06    4.03   0
  -4   0   6   18.83    3.84   0
  -4   0   7   40.76    3.25   0
  -3  -1  13   65.02    3.58   0
  -2  -2  15   58.71    4.06   0
  -2  -1  13   74.32    3.44   0
  -1   0   9  235.46    3.37   0
   0   0   7  521.19    3.73   0
   1  -1  -3  292.90    2.04   0
   2  -8 -11   -0.07    3.61   0
   2  -5  -9   14.53    3.09   0
   3  -3  -5  563.94    3.53   0
   3  -2   7  566.63    2.89   0
   4  -6  -8  166.92    3.72   0
   4  -4  -5    5.26    2.31   0
   5  -4  -1   76.40    2.26   0
   6  -8  -6   -1.48    3.84   0
  -5  -5  -5   41.98    2.33   0
  -3  -4  -7   46.62    2.53   0
  -3  -3  -6   84.60    2.57   0
  -1  -2  -6  290.66    2.91   0
  -1  -1  -4 1105.96    3.31   0
  -1  -1  12  779.57    5.15   0
   1  -2  12  144.31    3.47   0
   1  -1   9  260.18    3.29   0
   2  -6 -10   72.79    3.69   0
   2  -1  -1   61.91    0.99   0
   2  -1   6  656.90    3.09   0
   4  -8 -10    1.81    3.66   0
   4  -3   6   22.97    1.48   0
   6  -7  -5   30.31    3.78   0
   6  -6  -3   30.21    3.42   0
  -5  -1   9   30.95    3.22   0
  -3  -1  12    1.03    3.27   0
  -2  -3  -7    5.74    2.46   0
  -1   0   8  286.63    3.42   0
   0  -7 -11   13.89    3.42   0
   0  -4  -9  868.62    5.49   0
   0  -2  13  248.61    4.10   0
   0   0   6 2822.45    6.72   0
   2  -7 -11  300.86    4.87   0
   2  -4  14  144.34    3.70   0
   2  -3  -7 1605.15    6.20   0
   3  -4  12   86.35    3.08   0
   4  -3  -3  797.55    3.98   0
   5  -8  -9    3.59    4.13   0
   5  -6  -7   41.15    3.76   0
  -6  -2   8   53.71    4.09   0
  -5  -3  -3   12.76    1.47   0
  -5  -1   8  215.11    3.80   0
  -4  -5  -7   32.52    2.86   0
  -4  -4  -6   84.57    2.40   0
  -3   0   7 1098.09    5.87   0
  -2  -2  14  619.02    5.52   0
  -2   0   8 1552.75    6.32   0
   1  -5 -10   12.59    3.22   0
   1  -4  -9   94.41    3.29   0
   1  -4  15   70.80    3.82   0
   1  -2  -6    7.03    2.17   0
   2  -2  -5   29.54    1.99   0
   3  -5  -9   71.44    3.43   0
   3  -2  -3   33.88    1.87   0
   4  -7 -10  122.16    4.74   0
   4  -5  11   13.23    2.61   0
   4  -4   9   66.96    2.20   0
   6  -7  -6    3.31    3.64   0
  -6  -2   6   19.86    4.13   0
  -6  -2   7   70.32    4.04   0
  -5  -1   5   92.12    4.10   0
  -4  -2  13  308.05    4.59   0
  -3   0   6 3309.52    8.91   0
  -1  -3  15    9.26    3.93   0
  -1   0   7    9.27    2.52   0
   0  -6 -11    2.51    3.31   0
   0   0   5  660.91    3.36   0
   2  -6 -11  139.20    4.79   0
   2  -5 -10  125.31    3.73   0
   2  -2   9  445.26    3.61   0
   3  -4  -8  227.27    3.63   0
  -6  -3  11   89.54    4.62   0
  -5  -2  11   56.39    3.53   0
  -3  -3  15   14.49    3.66   0
  -3  -2  -5    2.71    1.64   0
  -3  -2  13  197.08    4.68   0
  -3   0   5  938.83    5.20   0
  -2  -3  15   -2.33    4.06   0
  -2  -1  11  624.24    5.09   0
  -2   0   7 1683.04    6.39   0
  -1  -6 -11   28.18    3.81   0
   0  -2  12  586.96    5.00   0
   1  -7 -12  227.12    4.89   0
   1  -3  13    7.78    2.97   0
   5  -7  -9  112.65    4.08   0
   5  -6  -8    9.46    4.14   0
   5  -4  -3  106.71    3.00   0
  -5  -3  13   19.82    3.67   0
  -4  -3  14   -2.05    4.22   0
  -4  -2  12    5.98    3.44   0
  -4  -1   9   13.17    3.06   0
  -3  -1  10   76.18    3.74   0
  -3   0   4 1318.97    5.85   0
  -1   0   6  831.13    4.33   0
   0  -2  -7    2.52    2.38   0
   0  -1   9  210.24    3.56   0
   0   0   4  107.44    1.90   0
   1  -4 -10    9.02    3.80   0
   1  -1  -4  598.45    3.01   0
   2  -4  13   51.62    3.00   0
   2  -3  11   33.07    3.05   0
   2  -1  -2   97.91    1.63   0
   3  -5 -10    5.98    3.35   0
   3  -4  11  210.25    3.54   0
   4  -7 -11   41.58    4.81   0
   4  -6 -10    2.43    3.70   0
   4  -4  -7   16.35    2.95   0
   6  -7  -7   -1.07    4.04   0
  -5  -2  10   11.22    3.29   0
  -3  -5  -9   37.73    3.34   0
  -3  -4  -8   10.71    2.63   0
  -2  -5 -10   18.22    3.60   0
  -2  -3  -8   54.99    3.02   0
   0  -4  15  233.49    4.46   0
   0  -1  -5 2658.84    6.28   0
   1  -4  14   98.35    4.00   0
   1  -1   7  102.97    2.55   0
   2  -5 -11    4.97    4.45   0
   2  -2  -6   42.46    2.56   0
   3  -7 -12   23.70    4.23   0
   3  -4  -9  476.46    5.26   0
   4  -5  -9   23.92    3.53   0
   6  -5  -1   12.03    3.43   0
   6  -5   0  136.90    2.83   0
  -6  -3   1    1.10    2.04   0
  -5  -3  12    3.10    4.17   0
  -5  -2   9    5.75    3.80   0
  -4  -1   8   45.19    3.15   0
  -3  -3  -7    6.19    2.39   0
  -3  -3  14   48.53    3.76   0
  -3  -2  12  336.86    4.58   0
  -2  -2  12  583.37    5.74   0
  -1  -4 -10  420.48    4.87   0
  -1  -2  12    4.54    3.11   0
  -1   0   5 2434.78    6.52   0
   0  -6 -12   -1.51    3.72   0
   0  -3  13    9.44    3.62   0
   0   0   3   27.18    1.49   0
   1  -3  -9  784.18    5.36   0
   4  -5  10   43.82    2.82   0
   6  -5   1   68.72    1.90   0
  -4  -3  13   31.62    3.66   0
  -4  -1   7    8.85    3.59   0
  -3  -4  15  130.46    5.16   0
  -3  -1   9    2.71    2.91   0
  -1  -3  -9    5.74    2.72   0
   2  -4  12   14.39    3.27   0
   3  -6 -12   -2.40    4.70   0
   3  -5 -11   38.27    4.77   0
   3  -5  12   -2.36    3.27   0
   3  -2  -5  484.98    4.12   0
   5  -4  -5  116.19    3.84   0
  -4  -2  -4   21.86    1.64   0
   0  -4  14    6.35    4.08   0
   0   0   2  466.60    2.24   0
   1  -5 -12   21.06    3.93   0
   1  -4 -11  164.96    4.84   0
   1  -1  -5  254.95    2.84   0
   2  -2  -7    1.81    2.79   0
   3  -4 -10  209.53    5.03   0
   3  -4  10   91.30    3.38   0
   4  -3  -6   63.75    3.87   0
   5  -5  -8   18.08    3.64   0
   6  -6  -7   12.69    4.57   0
  -4  -3  -6   31.06    2.35   0
  -4  -1   6  500.20    4.88   0
  -3  -1   8   -1.83    2.97   0
   0  -5  15   41.26    4.60   0
   1  -6 -13   83.40    4.51   0
   1  -4  13  242.92    4.34   0
   1  -3 -10   73.45    4.15   0
   2  -6 -13    3.18    5.09   0
   2  -5 -12   19.72    4.15   0
   2  -4 -11  645.93    6.57   0
   5  -6 -10  193.42    4.95   0
  -6  -4  10   -1.10    3.89   0
  -5  -4  12   14.38    4.88   0
  -5  -3  10   46.61    4.82   0
  -4  -1   5  539.65    5.30   0
  -3  -4  -9  161.84    3.83   0
  -2  -5 -11   76.21    3.71   0
  -2  -3  -9   -0.57    3.37   0
  -2  -1   8   17.95    3.67   0
   1  -5  14   38.76    4.57   0
   2  -5  13  110.56    3.85   0
   2  -1  -4  673.98    4.28   0
   3  -2  -6   55.56    3.68   0
   4  -4  -9    3.71    3.58   0
  -6  -4   9   26.37    4.90   0
  -6  -3   3   -5.97    3.91   0
  -5  -2   0   16.18    1.42   0
  -5  -2   6  224.79    4.89   0
  -3  -3  12   41.12    4.64   0
  -3  -2  10  314.24    5.22   0
  -2  -4  14   24.14    4.38   0
  -1  -5  15   90.32    5.61   0
   0  -1   7   24.03    2.49   0
   1  -1  -6  131.78    3.51   0
   2  -3 -10    1.63    3.72   0
   3  -5 -12   49.79    4.61   0
   3  -4 -11   59.74    5.19   0
   4  -5 -11   63.13    4.52   0
   4  -5   9   41.04    3.18   0
   4  -4   7  317.41    3.21   0
   5  -4  -7  160.12    5.00   0
  -4  -1   4  134.76    3.61   0
  -2  -3  12   -4.66    4.36   0
   0  -4  13    8.97    3.79   0
   1  -2  -9   15.55    3.31   0
   2  -4  11   24.51    3.17   0
   2  -3   9   10.29    2.84   0
   3  -5  11    3.86    3.39   0
   5  -6   8   13.14    2.50   0
   5  -5   6   25.29    1.98   0
   6  -6  -9  171.14    5.85   0
  -5  -4  11   17.68    4.03   0
  -5  -3  -4   -0.83    1.26   0
  -4  -4  -8    4.85    2.62   0
  -4  -1   1   46.79    2.02   0
  -3  -1  -4  793.62    2.99   0
  -2  -1   7    2.00    3.34   0
  -1  -2  -9  811.25    5.50   0
  -1   0   2 1591.21    4.57   0
   0  -5  14  154.84    5.08   0
   1  -4  12  292.59    4.47   0
   1  -3 -11   43.63    3.86   0
   3  -6  12   12.79    3.82   0
   3  -4   9  132.04    3.22   0
   4  -5 -12    8.61    4.86   0
   4  -3  -8  754.51    6.09   0
   5  -4  -8   51.15    4.41   0
   6  -5  -7   -0.02    4.04   0
  -5  -2   4   21.09    3.38   0
  -4  -4  12   70.84    4.22   0
  -2  -4 -11   48.46    3.24   0
  -1  -4 -12  162.46    4.58   0
  -1  -1  -7 1187.90    5.21   0
  -1   0  -2 3372.55    4.71   0
   0  -3  11   26.68    3.20   0
   0  -2   9    0.97    2.69   0
   1  -5  13   33.03    4.21   0
   1  -3  10   15.35    2.82   0
   2  -5  12   54.42    3.31   0
   2  -2  -9   14.34    3.09   0
   3  -5 -13   26.42    4.36   0
   3  -4 -12   26.63    4.71   0
   4  -6  10    0.58    3.21   0
  -6  -4   7    1.86    4.33   0
  -5  -4  10   42.85    4.51   0
  -5  -2   1   35.74    2.09   0
  -3  -4 -10   16.34    2.97   0
  -1  -5  14    2.95    4.09   0
  -1  -3  11    4.12    3.90   0
   0  -2 -10  115.20    3.79   0
   0   0  -2  478.09    2.50   0
   1  -6  14    2.41    3.63   0
   1  -4 -13  126.53    4.32   0
   2  -6  13   31.71    3.55   0
   3  -2  -8   28.24    3.04   0
   4  -4 -11  207.26    4.62   0
   4  -3  -9  944.72    6.54   0
   4  -2  -1    2.94    1.65   0
   5  -4   3   78.27    1.09   0
   5  -3  -3    2.14    3.16   0
   7  -6  -5   78.09    4.64   0
   7  -6  -2   20.10    3.09   0
  -6  -5   9    7.03    4.40   0
  -3  -3  -9    5.92    2.58   0
   0  -4 -13   44.50    3.66   0
   0  -4  12  145.35    3.95   0
   2  -4 -13  108.83    4.37   0
   2  -4  10  253.82    3.95   0
   3  -5  10    7.18    2.93   0
   3  -3 -11  321.61    5.13   0
   4  -5 -13   89.97    4.39   0
   7  -6  -6    8.91    4.21   0
  -5  -5  11   28.95    3.99   0
  -4  -4  11    9.02    3.55   0
  -3  -3  10   12.61    3.73   0
  -2  -2  -9   68.77    2.95   0
  -1  -2 -10   80.77    3.30   0
  -1   0  -3 3121.87    5.23   0
   0  -6  14   18.33    4.31   0
   0  -5  13  193.92    4.41   0
   0   0  -3   28.66    1.56   0
   1  -4  11  122.68    3.39   0
   2  -3 -12  103.73    3.95   0
   2  -2 -10   50.27    3.27   0
   2  -1  -7  831.17    5.18   0
   3  -5 -14   73.66    4.50   0
   3  -4 -13  309.75    5.04   0
   3  -2  -9   30.54    3.60   0
   4  -4 -12  462.36    5.80   0
   5  -5 -12   54.25    4.57   0
   5  -4 -10  210.75    4.68   0
   6  -5  -9  168.93    4.71   0
   7  -6  -1    4.76    2.14   0
  -6  -5   8   10.05    4.18   0
  -6  -4  -1   19.14    1.50   0
  -6  -4   5   56.78    3.68   0
  -4  -4  -9    9.73    2.66   0
  -4  -2   6   74.91    3.32   0
  -2  -4 -12   10.07    2.91   0
  -2  -3 -11   -2.82    2.94   0
  -1  -6  14   20.34    4.47   0
  -1  -5  13   70.41    4.61   0
  -1  -1  -8  458.97    3.87   0
   1  -5  12   27.41    3.88   0
   1  -4 -14  235.26    5.12   0
   1  -3   9    6.53    2.84   0
   1  -2 -11  214.46    4.41   0
   1  -2   7 1266.68    4.94   0
   2  -5  11  111.67    3.76   0
   2  -1   2  127.47    0.93   0
   3  -6  11   47.06    3.54   0
   4  -4   6  132.23    2.26   0
   4  -3 -10   35.50    3.36   0
   6  -6   4   33.36    1.39   0
   6  -4  -5   14.90    4.05   0
   6  -4  -3    0.91    2.97   0
  -5  -3   6   14.39    3.51   0
  -3  -4 -11   36.05    3.09   0
  -3  -2  -8  170.40    2.89   0
  -3  -1   4   -0.48    2.26   0
  -1  -3 -12   23.70    3.05   0
   0  -1   5   75.91    2.08   0
   0   0  -4  107.19    1.96   0
   1  -6  13    2.86    3.46   0
   2  -6  12   82.95    3.93   0
   2  -4 -14   30.58    3.92   0
   2  -2 -11   46.71    3.94   0
   3  -3   6   60.08    1.86   0
   4  -2  -7  128.95    3.73   0
   5  -6   7   39.58    2.28   0
   5  -4 -11  225.74    4.89   0
   6  -5 -10   20.75    3.54   0
   6  -4  -6   33.47    3.68   0
  -5  -5  10   44.30    3.90   0
  -5  -4   8   22.89    3.88   0
  -4  -4  10   13.37    3.23   0
  -4  -3  -8    8.72    2.29   0
  -4  -3   8   40.38    3.50   0
  -3  -3 -10   18.39    2.77   0
  -3  -2   7  243.22    3.65   0
  -2  -1   5    5.54    1.81   0
  -1   0  -4  512.81    2.74   0
   0  -4  11  484.98    4.55   0
   0  -3 -13   59.25    3.36   0
   1  -1  -9  843.40    5.01   0
   2  -1  -8  197.18    3.36   0
   3  -4 -14   77.86    4.13   0
   3  -2 -10   20.95    3.17   0
   3  -1  -5  223.14    3.00   0
   3  -1  -2  177.04    1.99   0
   4  -6   9   -3.10    2.51   0
   4  -4 -13   94.92    4.12   0
   4  -3 -11   83.41    3.74   0
   5  -3   0  305.39    1.51   0
  -6  -4   2   28.13    3.33   0
  -5  -3   5   23.38    3.08   0
  -4  -2  -6   76.52    1.97   0
  -4  -2   5   86.87    3.09   0
  -3  -6  13   61.44    4.03   0
  -2  -2 -10  194.04    3.32   0
  -1  -4  11    3.77    3.07   0
  -1  -2 -11  376.03    3.88   0
  -1  -1  -9   95.91    3.14   0
  -1  -1   5    1.65    1.69   0
   0  -6  13   11.38    3.81   0
   0  -5  12  369.65    4.55   0
   0   0  -5  681.48    3.49   0
   1  -4  10  107.02    3.43   0
   1  -2 -12  247.02    4.48   0
   2  -4   9  256.08    3.48   0
   3  -3 -13   20.79    4.19   0
   4  -7  10   43.50    3.09   0
   4  -2  -8   30.84    2.93   0
   5  -7   8   22.27    2.49   0
   5  -4 -12   20.86    3.98   0
   5  -3  -9   33.63    3.82   0
   6  -5 -11   57.86    3.77   0
   6  -4  -8    6.37    3.73   0
   7  -6   0    2.62    1.18   0
  -6  -4   1   10.38    2.72   0
  -3  -1   3 1539.81    4.44   0
  -2  -5  12   24.09    3.44   0
  -2  -1  -8  678.03    3.85   0
  -1  -6  13   17.96    3.66   0
  -1  -3 -13   12.09    3.39   0
  -1   0  -5    0.62    1.73   0
   0  -3   9   98.42    2.74   0
   0  -1 -10  687.45    4.83   0
   1  -3 -14   58.72    4.12   0
   1  -1 -10  303.42    4.12   0
   1   0  -4 6175.34    9.66   0
   1   0  -3 1336.91    4.57   0
   2  -2 -12   77.89    3.54   0
   2  -1  -9   90.10    3.10   0
   3  -5   9   75.16    2.86   0
   3  -2 -11  106.74    3.55   0
   4  -4 -14  163.81    4.85   0
   4  -3 -12  146.73    4.04   0
   5  -5   5  100.61    1.79   0
   6  -4  -1   33.61    1.72   0
  -4  -3   7  141.80    3.65   0
  -3  -4  10    6.67    2.94   0
  -3  -2  -9  173.09    2.92   0
  -3  -1  -6   54.34    1.86   0
  -2  -2   7  833.76    4.27   0
  -1  -3   9   40.92    2.61   0
   0   0  -6 2810.66    6.65   0
   1  -7  13  124.29    3.87   0
   1  -6  12   -8.40    3.07   0
   1  -5  11  109.59    3.21   0
   1  -3   8   78.96    2.71   0
   1   0  -5 2607.32    6.63   0
   1   0  -2 1539.60    3.57   0
   2  -5  10  145.16    3.45   0
   2  -3 -14    1.89    3.49   0
   3  -7  11  166.43    3.91   0
   3  -6  10   22.87    2.96   0
   5  -3 -10    0.35    3.00   0
   7  -5  -5   13.65    3.63   0
  -6  -5   5    0.91    3.57   0
  -4  -6  11   37.44    4.16   0
  -3  -6  12    0.14    3.42   0
  -3  -5  11  178.10    3.82   0
  -3  -3 -11    3.57    2.62   0
  -3  -3   8  905.93    5.06   0
  -2  -2 -11   71.42    2.96   0
  -2  -1   4 1195.87    3.89   0
  -1  -2 -12   32.36    2.83   0
   0  -4  10  109.69    2.86   0
   1  -2 -13  127.86    3.72   0
   1   0  -6  855.23    4.39   0
   2  -7  12   57.86    3.22   0
   2  -6  11    8.61    2.76   0
   2  -1 -10  646.23    4.77   0
   3  -2 -12   74.22    3.49   0
   4  -3 -13   90.56    4.26   0
   4  -2 -10   78.67    3.26   0
   5  -4 -13   16.52    3.48   0
   6  -4 -10  102.92    3.63   0
   7  -5  -8  254.03    4.92   0
   7  -5  -4   67.35    3.06   0
  -5  -5   8  100.55    3.92   0
  -5  -4   6  164.61    3.58   0
  -4  -3  -9    1.27    2.11   0
  -2  -4  10   68.84    2.94   0
  -2  -1  -9  434.03    3.55   0
  -2   0  -2   25.29    0.84   0
  -1  -7  13   24.16    4.12   0
  -1  -3 -14   34.42    3.41   0
   0  -7  13   20.07    3.32   0
   0  -6  12   34.14    3.71   0
   0  -5  11  168.95    3.38   0
   0  -2 -13  184.31    3.60   0
   0  -1 -11 1044.00    5.64   0
   0  -1   4  677.62    2.51   0
   2  -2 -13   14.06    3.38   0
   3  -4   7   27.17    2.10   0
   5  -3 -11  461.80    4.82   0
   6  -4 -11    7.81    3.90   0
   7  -5  -3   52.62    2.46   0
  -6  -5   4    5.40    3.05   0
  -4  -2  -7   -0.86    1.85   0
  -3  -4   9    2.23    3.17   0
  -3  -1  -7  155.90    2.36   0
  -2  -6  12   77.69    3.64   0
  -2  -3 -13    5.75    2.92   0
  -2   0  -4  768.48    2.99   0
  -1  -6  12   14.81    3.18   0
  -1  -5  11  873.88    5.38   0
  -1   0  -7  699.86    3.82   0
   0   0  -8  947.06    4.84   0
   1  -4   9   13.17    2.70   0
   3  -3 -15   12.48    4.06   0
   3  -3   5  193.73    1.87   0
   3  -2 -13   14.61    4.00   0
   4  -7   9   57.90    2.98   0
   4  -6   8    0.84    2.32   0
   4  -3 -14   98.84    4.39   0
   4  -3   3  201.48    1.24   0
   4  -2 -11    8.95    3.01   0
   5  -3 -12  175.08    4.52   0
  -4  -7  11    0.56    3.93   0
  -4  -2   3   -2.69    1.94   0
  -3  -7  12   17.38    3.49   0
  -2  -2   6  910.55    3.80   0
  -2   0  -5  382.61    2.60   0
  -1  -2 -13    0.99    3.13   0
  -1  -1   4   35.48    1.39   0
   1  -7  12  209.29    3.81   0
   1  -5  10  373.02    4.06   0
   1  -2 -14   45.80    3.41   0
   1  -1 -12   18.63    3.09   0
   2  -4   8  515.10    3.27   0
   2   0  -6  608.33    4.57   0
   2   0  -5    6.83    2.29   0
   3  -1 -10  263.17    3.74   0
   4  -4   5   25.64    1.45   0
   4  -2 -12   10.56    3.80   0
   5  -6   6    6.31    1.82   0
   5  -2  -7   35.13    3.61   0
   5  -2  -5   79.02    3.07   0
  -5  -6   8   10.75    3.55   0
  -5  -5   7   27.86    2.95   0
  -5  -4   5   76.48    3.14   0
  -5  -3  -6    8.68    1.32   0
  -4  -6  10   24.07    3.30   0
  -3  -2   5  529.16    3.15   0
  -2  -2 -12  243.35    3.23   0
  -1  -3   8    5.64    2.17   0
  -1   0  -8   20.16    2.58   0
   0  -1 -12   23.08    2.84   0
   0   0  -9   -3.52    2.97   0
   1  -6  11   10.71    2.64   0
   1   0  -9  238.94    3.80   0
   2  -7  11  103.34    3.61   0
   2  -5   9  160.26    2.95   0
   2  -1 -12 1038.89    5.91   0
   3  -7  10   14.60    2.89   0
   3  -5   8  325.75    3.10   0
   3  -2 -14  301.07    5.02   0
   3  -1 -11  774.70    5.24   0
   4  -1  -7  352.00    4.44   0
   4  -1  -6  152.88    3.82   0
   5  -7   7    1.29    2.15   0
   5  -3 -13  103.33    3.72   0
   5  -2  -4   17.83    2.43   0
   6  -3  -8   87.78    3.99   0
   6  -3  -7   53.31    3.85   0
   6  -3  -6   22.62    3.33   0
   6  -3  -5  155.15    3.42   0
  -3  -1  -8   12.62    2.17   0
  -2  -7  12  144.22    3.95   0
  -2  -6  11  200.37    4.21   0
  -2  -5  10  507.34    4.58   0
  -2  -1   3  193.00    1.75   0
  -2   0  -6   73.11    2.04   0
  -1  -7  12   -4.96    3.77   0
  -1  -2   6   55.13    1.86   0
   0  -7  12  106.40    3.48   0
   0  -4   9  415.38    3.37   0
   1  -3   7   43.76    1.89   0
   1  -1 -13  349.66    4.62   0
   2  -6  10    8.47    2.40   0
   2  -3   6  453.15    2.58   0
   2   0  -8 1534.84    6.07   0
   3  -6   9    4.35    2.22   0
   5  -2 -10   22.62    3.58   0
   6  -3 -10  442.03    5.09   0
   6  -3  -9  103.40    3.58   0
   7  -5  -2  117.03    1.82   0
  -6  -6   4    3.60    3.32   0
  -4  -7  10   -4.25    3.79   0
  -3  -7  11   51.50    3.90   0
  -3  -2 -11    6.24    2.60   0
  -1  -6  11    3.35    2.96   0
  -1  -5  10  483.83    4.44   0
  -1  -4   9   10.38    2.34   0
  -1  -1 -12  446.05    3.89   0
  -1   0  -9  565.95    4.07   0
   0  -6  11   16.28    2.81   0
   0  -5  10   45.05    2.61   0
   0  -2 -15  105.83    3.83   0
   0  -1 -13   43.78    3.30   0
   1  -8  12   83.07    3.76   0
   1   0 -10  908.49    5.01   0
   2  -2   4 2782.28    3.97   0
   2  -1 -13  389.87    4.50   0
   2   0  -9  971.20    5.20   0
   4  -1  -9   -0.06    2.89   0
   4  -1  -4  258.74    2.62   0
   5  -2 -11   20.07    3.79   0
   5  -2  -3  552.24    2.75   0
   6  -3 -11   91.05    4.00   0
   6  -3  -4  307.52    3.01   0
   7  -4  -8   38.26    4.60   0
  -6  -5   1    9.10    2.53   0
  -5  -7   8   60.61    3.79   0
  -5  -6   7   -0.09    3.21   0
  -5  -5   6   20.28    2.61   0
  -5  -4   4  386.51    3.62   0
  -4  -6   9   -4.40    2.84   0
  -3  -5   9   12.16    2.66   0
  -2  -8  12   10.07    3.54   0
  -2  -2 -13   59.01    2.99   0
  -2  -1 -11    2.76    2.62   0
  -2   0  -7  127.66    2.42   0
   1  -7  11    8.83    3.18   0
   1  -4   8   60.41    2.48   0
   2   0 -10   55.07    3.53   0
   3  -2 -15    7.04    3.49   0
   4  -8   9   11.38    2.78   0
   4  -5   6   49.10    1.93   0
   4  -2 -14   10.65    3.34   0
   4  -1 -10  224.64    3.76   0
   7  -4  -9   35.40    3.98   0
   7  -4  -7    9.58    3.59   0
  -6  -5   0    9.24    2.43   0
  -3  -8  11   27.17    3.90   0
  -3  -3   6  655.02    3.45   0
  -3  -2   4  195.57    2.20   0
  -3  -1  -9   26.09    2.37   0
  -2  -2   5  515.08    2.61   0
  -1  -8  12  155.44    3.81   0
   0  -8  12   78.44    3.33   0
   0   0 -11  174.45    3.58   0
   1  -6  10   -5.86    2.93   0
   1  -5   9  422.47    3.58   0
   1  -1 -14  284.90    4.06   0
   1   0 -11   54.29    3.02   0
   2  -8  11   19.48    2.75   0
   2  -1 -14  200.31    4.05   0
   3  -8  10   57.75    3.04   0
   3  -4   6  489.75    2.63   0
   3  -1 -13   -0.63    3.25   0
   7  -4  -5   20.21    2.77   0
  -6  -5  -1   -0.02    2.27   0
  -4  -4   6  141.05    2.60   0
  -2  -6  10  261.49    4.04   0
  -2   0  -8  126.88    2.56   0
  -1  -7  11    0.23    3.54   0
   0  -7  11  453.66    4.27   0
   0  -1 -14   12.10    2.94   0
   0  -1   3 1017.98    2.32   0
   1   0 -12    6.02    3.49   0
   2  -7  10  315.34    3.88   0
   2  -4   7  178.98    2.45   0
   2   0  -2 2334.06    3.40   0
   3   0  -9  113.11    3.84   0
   4  -7   8   64.94    2.52   0
   4  -6   7    4.14    1.94   0
   4  -2 -15   10.85    3.45   0
   4  -1 -12  125.74    3.64   0
   5  -5   4   74.65    1.43   0
   6  -3  -3   33.04    1.77   0
  -5  -7   7    6.77    3.49   0
  -5  -4   3    3.61    2.58   0
  -5  -3  -7   21.26    1.32   0
  -5  -3   0    2.23    1.78   0
  -4  -7   9   60.07    3.17   0
  -4  -6   8   59.89    3.25   0
  -4  -5   7    5.56    2.45   0
  -4  -2  -9   35.63    2.02   0
  -3  -7  10    0.90    2.94   0
  -3  -2 -12    6.61    2.51   0
  -1  -6  10   44.24    3.28   0
  -1  -4   8  392.23    3.32   0
  -1  -2   5  176.02    2.00   0
  -1  -1   3  457.30    1.77   0
  -1   0 -11    0.38    2.75   0
   0  -6  10   57.76    2.71   0
   0  -5   9  244.47    3.21   0
   0  -4   8   35.42    2.08   0
   1  -8  11  193.13    3.80   0
   1  -1 -15  424.14    4.50   0
   2  -6   9   27.41    2.70   0
   2  -5   8   69.60    2.53   0
   3  -7   9   14.04    2.49   0
   3  -5   7  365.52    2.80   0
   3   0 -10  210.94    3.65   0
   3   0  -5  938.09    3.91   0
   4  -1 -13  377.32    4.96   0
   5  -2 -14   17.54    3.72   0
   6  -6   3   16.01    1.29   0
  -3  -6   9  434.34    3.93   0
  -3  -5   8   64.63    2.50   0
  -3  -1 -10  135.02    2.51   0
  -2   0  -9  152.24    2.68   0
  -1  -5   9  786.51    4.28   0
  -1  -1 -14   65.48    3.26   0
   1  -3   6  352.59    2.32   0
   3  -6   8    9.29    1.90   0
   3  -1 -15  390.12    5.19   0
   3  -1   0   34.07    0.45   0
   3   0 -11  139.75    3.61   0
   7  -4  -4    5.72    2.02   0
  -4  -8   9   62.13    3.34   0
  -3  -8  10   -0.19    3.08   0
  -3  -3   5  833.95    3.56   0
  -2  -7  10   79.21    3.68   0
  -2  -3   6    0.76    1.70   0
  -2  -1   2  601.41    1.86   0
  -1  -8  11  227.15    3.79   0
  -1   0 -12   20.32    2.96   0
   0  -8  11    7.40    2.84   0
   0   0 -13   17.57    3.23   0
   1  -7  10   27.51    2.99   0
   1  -1 -16   17.51    3.59   0
   2  -1 -16   55.39    3.99   0
   2   0 -13  121.29    3.67   0
   3  -3   4  124.35    1.34   0
   3   0 -12  620.10    4.96   0
   3   0  -4 1341.11    3.71   0
   4  -1 -14  516.38    5.09   0
   5  -6   5    8.01    1.60   0
   5  -1  -9   55.96    3.51   0
   5  -1  -7   50.11    3.25   0
   6  -2 -10   78.20    3.51   0
   6  -2  -9    4.87    3.34   0
   6  -2  -8    1.07    3.33   0
   6  -2  -7  254.37    3.52   0
  -5  -7   6   34.92    3.45   0
  -5  -5   4   -0.29    2.43   0
  -5  -4   2    5.85    2.30   0
  -5  -3  -1    1.19    1.55   0
  -4  -7   8   25.43    2.73   0
  -4  -2 -10   36.86    2.04   0
  -3  -7   9  100.25    3.54   0
  -3  -2   3  175.18    1.80   0
  -2  -6   9   -1.04    2.99   0
  -2  -1 -13   51.95    2.51   0
  -2   0 -10   15.75    2.08   0
  -1  -7  10  209.21    3.87   0
   0  -7  10  124.28    3.42   0
   0   1  -8  370.73    3.79   0
   0   1  -6  153.93    2.72   0
   1  -9  11   26.43    2.91   0
   1  -6   9   43.68    2.78   0
   1   0 -14    1.91    3.10   0
   1   1  -9   69.18    3.87   0
   1   1  -8   94.88    3.40   0
   2  -8  10   17.26    2.61   0
   2  -3   5    8.94    1.31   0
   2   0 -14   16.40    3.86   0
   3   0 -13   30.09    3.91   0
   4  -8   8   -0.33    2.29   0
   4  -1 -15   86.54    4.17   0
   5  -1 -12  416.27    5.00   0
   5  -1  -6   21.29    2.49   0
   6  -7   4    7.89    1.57   0
   6  -2 -12    3.72    3.63   0
   7  -3  -9  128.58    4.12   0
  -4  -6   7  134.12    2.90   0
  -4  -5   6    4.90    2.20   0
  -3  -1 -11  111.21    2.61   0
  -2  -8  10  182.74    4.06   0
  -2  -4   7   89.21    2.16   0
  -2  -2   4  146.49    1.54   0
  -1  -9  11   -5.45    3.09   0
  -1  -1 -15   11.91    2.67   0
   0  -9  11    6.85    3.01   0
   0  -3   6  564.33    2.64   0
   0   1  -9  207.49    3.34   0
   1  -5   8  751.06    3.59   0
   1  -4   7  882.69    3.40   0
   2  -7   9  162.88    3.09   0
   3  -8   9   39.58    2.40   0
   4  -1  -2  145.34    1.27   0
   5  -1 -13   78.34    4.18   0
   6  -2  -6  171.54    2.83   0
   7  -3  -8  121.48    3.68   0
  -4  -1  -6  369.40    2.35   0
  -4  -1  -5   45.46    1.41   0
  -2   0 -11    4.26    2.08   0
  -1  -6   9   12.00    2.47   0
  -1   0 -13    6.86    2.58   0
  -1   1  -8    2.99    2.96   0
  -1   1  -7  103.49    2.86   0
  -1   1  -6   93.21    2.63   0
   0  -6   9  176.08    2.77   0
   1  -8  10  181.92    3.18   0
   1  -2   4  129.67    1.29   0
   1   1 -11    3.33    3.06   0
   2  -9  10    8.96    2.94   0
   2   0 -15   69.80    3.48   0
   2   1 -10    5.69    3.76   0
   3   0 -14  150.52    3.90   0
   3   0  -3   -1.92    1.38   0
   4  -7   7  114.90    2.43   0
   4   0 -11  548.20    4.92   0
   4   0  -7   36.68    2.65   0
   5  -1 -14   -5.41    3.75   0
   6  -3  -2   41.65    1.17   0
  -5  -6   4   10.84    2.69   0
  -5  -5   3   38.95    2.45   0
  -5  -3  -2   18.92    1.43   0
  -4  -7   7   11.63    3.22   0
  -3  -1 -12   21.25    2.62   0
  -3   0  -7    7.41    2.07   0
  -3   0  -5   57.22    1.70   0
  -2  -9  10   54.64    3.25   0
  -2  -7   9   19.13    2.72   0
  -1  -8  10  225.58    3.62   0
  -1  -5   8   18.27    2.14   0
  -1   1  -9  262.77    3.28   0
  -1   1  -5  775.46    3.29   0
   0  -8  10  127.58    3.15   0
   0  -5   8  204.36    2.56   0
   0  -4   7  316.05    2.51   0
   0   0 -15   -2.71    3.33   0
   0   1 -11   31.48    2.91   0
   2  -6   8   63.77    2.05   0
   2  -5   7  486.20    3.02   0
   2  -4   6  145.79    2.06   0
   2   1 -11  625.22    5.01   0
   2   1  -6  528.79    3.41   0
   3  -9   9    8.43    2.69   0
   3  -7   8   40.32    2.11   0
   4  -6   6   10.36    1.74   0
   4  -5   5    7.56    1.59   0
   6  -2  -5  235.82    2.63   0
   7  -4  -3  116.18    1.55   0
  -4  -6   6  402.34    3.92   0
  -4  -1  -7   70.41    1.81   0
  -3  -9   9  124.81    3.45   0
  -3  -3   4   -0.64    1.76   0
  -3   0  -8   24.60    2.36   0
  -2  -3   5  884.63    3.19   0
  -2   0 -12   11.91    2.22   0
  -1  -2   4 2277.26    3.75   0
  -1   0 -14   79.25    2.92   0
  -1   1 -10   92.00    2.81   0
   0   1 -12   40.13    3.04   0
   1  -9  10   -3.58    3.01   0
   1  -7   9  151.65    2.73   0
   1  -1   2  795.20    1.37   0
   2   0 -16    1.24    3.28   0
   2   1 -12   21.85    3.26   0
   3  -6   7   17.41    2.10   0
   3  -5   6  419.27    2.56   0
   3  -4   5  351.09    2.01   0
   4  -9   8   -0.53    2.43   0
   4   0 -14  234.79    4.69   0
   5  -4   2  325.97    1.23   0
  -4  -8   7   20.26    3.15   0
  -4  -1  -8   51.66    2.02   0
  -3  -6   7  367.58    3.58   0
  -3   0  -4   75.03    1.22   0
  -2  -8   9  409.66    4.45   0
  -2  -5   7  334.21    3.10   0
  -1   1 -11  632.92    4.44   0
   0  -9  10   12.72    2.88   0
   0  -7   9   45.01    2.50   0
   0  -2   4  770.04    2.15   0
   0   1 -13  194.97    3.87   0
   2  -8   9   31.58    2.45   0
   2  -2   3 1939.67    2.56   0
   2   1  -5    6.07    1.52   0
   3   0 -16   -4.09    3.45   0
   3   1 -11   14.23    3.50   0
   3   1  -9    2.47    3.26   0
   4   0 -15   32.35    4.04   0
   4   0  -5 1886.07    4.66   0
   5  -8   6   70.95    2.16   0
  -5  -5   2   14.78    2.37   0
  -3  -8   8  209.29    3.41   0
  -3  -5   6  219.04    2.85   0
  -3  -4   5  155.55    2.39   0
  -3  -2   2   15.20    1.16   0
  -2  -4   6  449.17    2.70   0
  -1  -6   8  278.31    3.40   0
  -1   0 -15   21.22    2.67   0
  -1   1 -12  312.42    3.93   0
  -1   1  -4  116.45    1.52   0
   1  -6   8  106.21    2.24   0
   1  -3   5  986.36    2.77   0
   2   1 -14   17.20    3.51   0
   3  -8   8  140.79    2.90   0
   3   1  -7  451.11    3.87   0
   4  -8   7    8.26    2.18   0
   5  -1  -4   36.50    1.68   0
   5   0 -11   34.30    4.33   0
   5   0 -10   59.99    4.14   0
   6  -1 -11  140.17    4.21   0
   6  -1  -9  124.99    3.70   0
  -5  -6   3  245.79    3.26   0
  -4  -7   6    4.92    2.51   0
  -4  -1  -9    4.66    1.99   0
  -3  -9   8    8.74    3.27   0
  -3   0 -10    6.64    2.23   0
  -2  -7   8    2.90    2.83   0
  -2   1  -7  222.83    3.02   0
  -1  -3   5 1177.55    3.24   0
  -1  -1   2 1639.77    2.28   0
   0  -6   8   -0.45    2.01   0
   1  -8   9  209.40    3.05   0
   1  -5   7 1081.94    3.76   0
   1  -4   6   69.30    1.92   0
   2  -9   9    8.14    2.38   0
   2  -7   8   68.39    2.24   0
   3   1 -14   83.06    4.33   0
   3   1 -13   56.43    3.71   0
   5   0 -13  339.52    5.03   0
   5   0 -12   97.86    3.87   0
   6  -2  -4   10.91    1.56   0
   6  -1  -8   16.58    2.84   0
   7  -2 -10   46.35    3.84   0
  -5  -3  -3   10.54    1.15   0
  -4  -8   6    2.75    3.08   0
  -4  -5   4   -0.21    2.14   0
  -3  -7   7    3.53    2.40   0
  -2   1 -10    5.68    2.61   0
  -2   1  -6  655.31    3.17   0
  -1  -9   9  105.95    3.55   0
  -1  -4   6  380.02    2.44   0
  -1   1 -13  202.78    3.70   0
   0  -8   9  152.55    2.99   0
   0  -5   7 1061.72    3.84   0
   0  -3   5  151.65    1.57   0
   0   1  -3 1040.88    2.32   0
   2   1  -4 1205.63    3.16   0
   3   1  -6   96.37    2.20   0
   5  -5   3  115.33    1.37   0
   5   0 -14   37.95    3.50   0
   5   0  -8  181.29    2.95   0
   7  -6   0    1.77    0.85   0
   7  -2  -9   57.77    3.23   0
  -5  -7   3   15.15    2.78   0
  -2  -8   8   81.19    3.40   0
  -2  -6   7   26.26    2.23   0
  -1  -7   8  109.64    3.05   0
   0  -9   9   -1.03    2.66   0
   0  -4   6  305.37    2.21   0
   0   1 -15  314.87    4.01   0
   1  -9   9    9.87    2.45   0
   1  -7   8  190.30    2.97   0
   2  -6   7   81.49    1.97   0
   3  -9   8    5.89    2.16   0
   3  -7   7  181.28    2.33   0
   3   1 -15   92.41    3.77   0
   4  -9   7   10.23    2.43   0
   4  -7   6  121.99    2.20   0
   4  -3   2    3.14    0.75   0
   4   1 -13    0.63    4.16   0
   4   1 -12   25.35    3.78   0
   4   1 -11    5.24    3.88   0
   4   1 -10    0.38    3.26   0
   5   0  -7 1051.30    4.51   0
   7  -2  -8   89.21    2.91   0
  -5  -6   2   11.83    2.52   0
  -5  -5   1   20.56    2.04   0
  -3  -8   7   63.58    2.89   0
  -3  -6   6   28.86    2.18   0
  -3   0 -12   25.49    2.68   0
  -2  -5   6  300.48    2.84   0
  -2   1 -11   -1.83    2.30   0
  -2   1  -5   96.65    1.74   0
   0 -10   9   -0.07    2.76   0
   0  -7   8   -6.50    2.21   0
   0   2 -10  894.44    6.09   0
   1 -10   9   50.01    2.75   0
   1   2 -11  679.70    5.46   0
   1   2 -10  963.21    6.52   0
   1   2  -9 2199.51    8.12   0
   1   2  -8  484.22    4.17   0
   2  -8   8   23.76    2.22   0
   2  -5   6  587.79    2.94   0
   2  -3   4  841.75    2.20   0
   2   2 -11  296.51    5.53   0
   6  -7   3   59.21    1.66   0
  -5  -4  -1  102.79    2.02   0
  -4  -2  -1   23.28    1.06   0
  -3  -9   7   72.24    3.01   0
  -3  -5   5  120.80    2.15   0
  -3  -4   4  205.30    2.31   0
  -2 -10   8   14.45    2.93   0
  -1   1 -15   38.67    3.21   0
   0   2 -11  636.24    4.94   0
   0   2  -8  130.72    3.26   0
   1  -6   7  117.15    2.40   0
   1   2 -13   97.30    3.59   0
   2  -4   5   30.75    1.44   0
   2   2  -9  170.74    3.68   0
   3  -6   6   12.37    1.83   0
   3   1  -5  148.29    1.77   0
   4   1 -15   33.94    3.70   0
   5  -2  -1  248.33    0.84   0
   6  -5   1   77.01    1.01   0
   6  -1  -6    3.72    2.05   0
   7  -2  -7    0.53    2.29   0
  -5  -7   2   38.55    2.72   0
  -4  -8   5   55.03    2.69   0
  -4  -6   4  196.47    2.63   0
  -2   1 -13  144.85    3.26   0
  -1   1  -3   14.83    0.82   0
   0  -8   8  429.19    3.57   0
   0  -6   7  561.60    3.44   0
   1  -8   8   66.51    2.41   0
   1   2 -14   89.14    3.75   0
   2  -9   8    1.83    2.22   0
   3  -8   7   88.66    2.22   0
   3  -5   5   34.09    1.54   0
   3  -3   3  324.82    1.38   0
   5   0  -6  105.42    2.18   0
   6  -6   2   16.92    1.29   0
   6   0 -12  186.05    4.64   0
   6   0 -11  245.74    4.55   0
  -5  -6   1    6.32    2.25   0
  -5  -3  -4   -0.70    1.06   0
  -3  -8   6  151.15    3.27   0
  -2  -8   7  146.60    3.33   0
  -1   2 -10  254.54    3.85   0
  -1   2  -9  235.23    3.73   0
   0  -9   8   -1.87    2.91   0
   0   2 -14   19.10    3.60   0
   1  -9   8   26.02    2.85   0
   1  -5   6    3.47    1.92   0
   2 -10   8   -6.00    2.44   0
   2  -7   7   59.73    2.01   0
   2   2 -15   56.34    3.69   0
   3  -4   4   92.42    1.42   0
   3   2 -13  225.16    4.59   0
   3   2 -12  362.00    5.10   0
   3   2 -11  841.77    6.32   0
   3   2 -10  312.88    4.18   0
   4  -8   6   39.33    2.21   0
   4  -4   3  207.49    1.37   0
   5   1 -13    1.72    4.37   0
   5   1 -12    9.97    3.67   0
   6   0 -10   66.70    3.29   0
   7  -3  -4   59.41    1.39   0
  -4  -7   4   -1.09    2.22   0
  -3  -9   6    2.75    3.03   0
  -3  -6   5    6.54    2.06   0
  -2 -10   7   11.64    3.23   0
  -2  -9   7  164.72    3.17   0
  -2  -6   6  126.48    2.26   0
  -2   1 -14  201.51    3.47   0
  -1  -7   7   23.30    2.29   0
  -1   2 -12  146.89    3.30   0
   0  -5   6 1857.88    4.45   0
   0   2 -15    1.91    3.68   0
   1 -10   8  115.06    2.88   0
   1  -2   3 1325.55    2.14   0
   1   2 -16   93.33    4.18   0
   2  -1   1  293.39    0.52   0
   2   1  -3  195.85    1.35   0
   2   2 -16    8.34    3.57   0
   3  -9   7   -0.51    2.41   0
   3   2 -15   28.56    3.82   0
   3   2  -9  514.98    4.20   0
   4  -1  -1  132.46    0.75   0
   6  -2  -3   11.17    1.08   0
   6   0  -9   20.18    2.86   0
   7  -2  -6   61.49    1.95   0
   7  -1 -10   22.49    3.19   0
  -5  -7   1    5.98    2.58   0
  -4  -9   4    3.51    2.96   0
  -4  -8   4    8.81    2.77   0
  -2   1  -4   47.80    1.09   0
  -1  -3   4 4244.67    4.96   0
  -1   2 -13   75.74    3.14   0
   0  -7   7   41.95    2.15   0
   1  -7   7   57.74    2.16   0
   1  -4   5  271.14    1.81   0
   1  -3   4  863.43    2.27   0
   2  -8   7  366.20    3.25   0
   2  -6   6   71.69    2.12   0
   3 -10   7  111.66    2.97   0
   3  -7   6   50.60    2.18   0
   3   1  -4    1.78    1.30   0
   3   2  -8   72.51    2.66   0
   4  -9   6   -3.78    2.29   0
   4   2 -13  338.18    5.73   0
   5  -9   5   -3.49    1.91   0
   5   0  -5  395.73    2.47   0
   5   1  -9   23.86    3.01   0
   7  -1  -9   22.29    2.63   0
  -5  -6   0   -0.19    2.30   0
  -4  -6   3   12.62    1.96   0
  -3  -7   5   42.04    2.23   0
  -3  -5   4  395.80    2.58   0
  -3   1 -10  247.54    3.25   0
  -3   1  -8   84.16    2.62   0
  -2  -7   6    2.03    2.10   0
  -1   2 -14  148.84    3.32   0
   0  -4   5    1.06    1.38   0
   0  -3   4  258.74    1.65   0
   4  -7   5    8.97    1.78   0
   4   2 -14   74.11    4.11   0
   4   2 -11   41.22    3.56   0
   6  -1  -5    4.80    1.43   0
   6   0  -8   11.81    2.41   0
  -3  -8   5    1.90    2.68   0
  -3  -3   2 1436.61    3.10   0
  -3  -1  -1  139.95    0.76   0
  -3   1 -11   53.07    2.74   0
  -3   1  -7  193.86    2.25   0
  -2  -8   6   21.98    2.74   0
  -2  -4   4   18.25    1.67   0
  -2   2 -10  220.87    4.06   0
  -1  -6   6 1503.29    4.48   0
   0  -8   7  416.72    3.38   0
   0   1  -2   17.92    0.65   0
   1  -8   7   16.09    2.21   0
   1   3 -12  173.02    5.52   0
   1   3 -11   29.53    4.90   0
   2  -9   7   -3.46    2.12   0
   3   2  -7  258.82    2.67   0
  -4  -7   3  235.04    2.79   0
  -3  -9   5  109.00    2.87   0
  -2 -10   6   48.09    2.80   0
  -2  -9   6  180.30    3.02   0
  -2   2 -11  271.65    3.43   0
  -2   2  -9  413.48    3.55   0
  -2   2  -8  220.04    2.98   0
   0 -11   7   74.77    3.43   0
   0 -10   7   82.65    3.21   0
   0  -6   6   32.93    1.85   0
   0   3 -12   35.81    4.46   0
   0   3 -11   26.04    4.61   0
   1  -9   7   40.57    2.40   0
   1  -6   6  363.59    2.49   0
   1   3 -13   -0.71    3.89   0
   1   3 -10  515.99    4.84   0
   2 -10   7   13.60    2.37   0
   2  -5   5 1409.27    3.52   0
   2   3 -14   53.89    4.29   0
   2   3 -11  199.75    4.57   0
   2   3 -10  200.33    4.45   0
   3  -8   6   36.76    1.96   0
   4   2  -9  201.57    3.17   0
   6   1 -12   14.80    3.70   0
  -4  -9   3    7.16    2.45   0
  -4   0  -8   38.52    1.82   0
  -3  -6   4   37.42    1.94   0
  -2  -6   5  834.41    3.46   0
  -2   2 -13   -4.19    3.03   0
  -1  -7   6   11.49    2.02   0
   0   3 -13    7.49    3.49   0
   0   3  -9   98.41    3.60   0
   1 -11   7   49.44    2.83   0
   1 -10   7   18.43    2.45   0
   1   3 -15    6.34    3.58   0
   1   3  -9   50.57    3.10   0
   2  -7   6  119.33    2.03   0
   2   2  -5  556.45    2.41   0
   2   3 -16   -5.82    4.22   0
   3  -9   6    7.97    2.35   0
   3   3 -14   45.61    5.14   0
   4  -8   5  167.71    2.41   0
   4  -6   4   44.17    1.72   0
   4   2  -8  414.23    3.50   0
   5  -8   4   10.90    1.77   0
   5   2 -14  198.70    5.51   0
   5   2 -13   45.01    4.47   0
   6   1 -11    1.37    3.36   0
  -5  -6  -1   15.63    2.03   0
  -5  -4  -3   29.40    1.53   0
  -5  -3  -5    0.91    1.02   0
  -4  -6   2   35.38    2.20   0
  -3  -7   4  215.72    3.02   0
  -3   1  -6  173.30    1.71   0
  -2   2  -7  253.96    2.51   0
  -1  -8   6  237.54    2.91   0
  -1   2  -5    9.81    1.08   0
   0  -7   6    3.80    2.31   0
   0   3 -15   17.70    3.83   0
   1  -7   6  244.09    2.71   0
   3 -10   6   25.58    2.60   0
   3   3 -11   82.42    3.69   0
   5   2 -12  328.16    4.46   0
   5   2 -11   69.78    3.86   0
   6  -7   2   17.21    1.56   0
   6   1 -10   20.76    2.87   0
   7  -2  -5   70.73    1.59   0
  -5  -7  -1   30.22    2.33   0
  -4  -7   2   23.78    2.48   0
  -4   0  -7    5.63    1.37   0
  -3 -10   4    5.70    2.65   0
  -3  -9   4   31.58    2.88   0
  -3  -5   3    3.25    1.58   0
  -2  -7   5    4.42    1.93   0
  -2  -5   4  327.17    2.54   0
  -1 -10   6   14.49    2.68   0
  -1  -9   6   44.94    2.69   0
  -1   3 -13   11.99    3.93   0
  -1   3 -12    2.34    3.27   0
  -1   3 -11   16.50    3.36   0
   0  -5   5  756.19    2.88   0
   0   3  -8  521.51    3.61   0
   1  -5   5   39.73    1.53   0
   1   2  -4 2273.29    3.62   0
   2  -8   6  268.38    2.64   0
   2   3  -8  386.27    3.29   0
   3  -5   4  267.17    1.85   0
   3   3 -10   14.98    2.92   0
   5  -9   4    2.38    2.01   0
   5   0  -4  243.29    1.75   0
   7  -1  -7   15.40    1.77   0
   7   0 -10  102.27    3.08   0
  -4  -8   2    9.77    2.18   0
  -4  -5   1   29.45    1.88   0
  -2  -8   5    3.68    2.21   0
  -1  -6   5  154.52    2.13   0
  -1   3 -14   -0.69    3.06   0
  -1   3  -9    6.02    2.49   0
   0 -10   6    4.23    2.88   0
   0  -9   6   29.79    2.82   0
   0  -8   6  293.33    2.92   0
   1  -8   6  227.01    2.59   0
   1   3  -7  729.51    3.50   0
   2 -11   6   59.48    2.96   0
   2 -10   6   70.25    2.74   0
   2  -9   6   -2.03    2.03   0
   2  -6   5    4.60    1.82   0
   2  -3   3   31.50    0.88   0
   3  -7   5  356.49    2.37   0
   3   3  -9   70.53    2.65   0
   4   2  -7  260.90    2.46   0
   4   3 -14   -1.05    4.31   0
   4   3 -13   32.52    4.03   0
   4   3 -12  179.65    4.78   0
   5  -5   2    6.87    1.04   0
   6  -1  -4   14.29    1.23   0
   6   0  -6  376.63    2.54   0
   6   1  -9   66.06    2.68   0
  -4  -4   0  478.51    2.48   0
  -3  -6   3  449.91    3.06   0
  -2   2  -6  362.87    2.18   0
  -1   3 -15   45.37    3.08   0
  -1   3  -8   79.60    2.79   0
   0   3  -7  887.71    3.66   0
   1 -11   6   73.09    2.82   0
   1  -9   6  106.24    2.56   0
   1  -4   4    8.29    1.26   0
   2  -2   2  523.00    1.18   0
   4  -7   4   80.43    1.86   0
   4  -5   3  302.02    1.84   0
   4   3 -11  215.69    3.76   0
   5  -7   3   45.80    1.72   0
   5   1  -6    1.39    1.68   0
   7   0  -9   84.60    2.64   0
  -4  -6   1   39.59    2.18   0
  -3 -10   3    3.98    2.56   0
  -3  -3   1  318.09    1.70   0
  -2  -6   4  766.33    3.22   0
  -1 -11   5    6.86    2.81   0
  -1   1  -2  773.10    1.20   0
   0  -6   5   92.96    1.87   0
   0  -4   4   13.65    1.19   0
   1  -6   5  574.80    2.69   0
   1   4 -12  185.40    4.70   0
   2   1  -2  616.30    1.47   0
   2   2  -4  149.86    1.37   0
   2   4 -14   25.25    4.75   0
   2   4 -13  151.16    5.15   0
   2   4 -12  143.04    5.11   0
   3  -8   5    1.93    1.81   0
   3   3  -8  897.10    4.00   0
   4   1  -4  133.17    1.50   0
   4   3 -10  505.34    4.03   0
   5  -1  -2   16.13    0.78   0
   6  -8   2   56.99    1.73   0
  -5  -4  -4   29.45    1.53   0
  -4  -7   1  149.45    2.72   0
  -4   0  -6   24.63    0.92   0
  -3  -9   3  200.59    3.02   0
  -3  -8   3   -5.34    2.05   0
  -3   2 -12   13.49    3.01   0
  -3   2 -10   92.40    2.86   0
  -2 -10   4   12.83    2.92   0
  -2  -7   4   -0.85    2.37   0
  -2   1  -3  534.42    1.18   0
  -2   3 -12    4.50    3.65   0
  -2   3 -11   30.30    3.62   0
  -1 -10   5   13.78    2.55   0
  -1  -8   5  484.54    3.29   0
  -1   2  -4  131.14    1.22   0
  -1   3  -7   56.69    2.22   0
   0   4 -14   16.44    4.36   0
   0   4 -13   -6.12    4.16   0
   0   4 -12  171.13    5.06   0
   1   0   0  425.13    0.40   0
   1   3  -6 1868.07    4.36   0
   1   4 -15  127.02    4.50   0
   2  -7   5    7.24    1.65   0
   2   4 -11  143.99    3.92   0
   3 -10   5   27.44    2.49   0
   3  -9   5   49.10    2.10   0
   3  -4   3  273.48    1.46   0
   3   0  -1  324.46    0.90   0
   3   4 -15  134.31    5.45   0
   3   4 -14   61.05    5.45   0
   5  -4   1   -0.78    0.79   0
   5   2  -8  124.29    2.59   0
   5   3 -13   36.46    4.11   0
   6  -6   1   34.19    1.29   0
   7  -1  -6    2.48    1.61   0
  -3  -5   2    9.39    1.83   0
  -2  -9   4  155.54    2.80   0
  -2  -8   4  162.88    2.62   0
  -2  -3   2  337.46    1.50   0
  -2   3 -14   21.18    3.52   0
  -2   3 -13   38.08    3.06   0
  -2   3 -10   10.83    2.96   0
   0  -7   5   12.68    1.80   0
   0   4 -15  299.03    4.63   0
   0   4 -11  537.05    4.98   0
   0   4 -10  113.19    3.68   0
   1   4 -10  130.55    3.50   0
   2  -8   5  231.48    2.74   0
   2   4 -10   79.60    3.14   0
   3  -6   4   12.60    1.62   0
   3   3  -7 1088.06    4.03   0
   3   4 -12   20.24    3.67   0
   4  -8   4  215.88    2.17   0
   4   0  -2  263.28    1.11   0
   5  -8   3   19.19    1.84   0
   6   2 -11  143.81    3.50   0
   7   0  -8   59.43    2.07   0
  -5  -3  -6   11.01    1.02   0
  -3   2  -8    7.69    2.07   0
  -2  -5   3  175.24    2.13   0
  -2  -2   1   17.13    0.76   0
  -2   2  -5  717.65    2.20   0
  -1 -11   4   39.51    3.17   0
   0 -10   5   12.06    2.48   0
   0  -8   5    8.70    2.08   0
   1 -11   5  142.40    3.00   0
   1  -8   5  137.78    2.61   0
   1   4  -9   12.53    2.62   0
   2 -10   5    8.13    2.22   0
   2  -9   5   40.92    2.07   0
   4  -9   4    9.34    2.02   0
   4   4 -14   44.68    4.91   0
   5  -9   3    2.56    1.84   0
   5   1  -5   82.09    1.74   0
   5   3 -11   42.05    3.39   0
  -5  -5  -4    4.87    1.80   0
  -4  -8   0   42.08    2.60   0
  -4  -6   0  200.27    2.46   0
  -4   1 -11   92.40    2.81   0
  -3  -9   2   10.37    2.76   0
  -3  -6   2  510.87    2.98   0
  -1 -10   4    0.73    2.86   0
  -1  -6   4  172.21    2.07   0
  -1   4 -15   69.44    3.96   0
  -1   4 -14  101.98    3.74   0
  -1   4 -13  279.69    4.82   0
  -1   4 -12  339.46    4.63   0
  -1   4 -11  121.56    4.20   0
   0  -5   4  399.39    2.17   0
   0   4  -9  463.72    3.64   0
   1  -9   5   -0.15    2.10   0
   1  -5   4 1242.84    3.24   0
   2   4  -9   21.43    2.55   0
   3   4 -10    8.67    2.75   0
   4  -6   3    1.39    1.58   0
   4   3  -8   38.94    2.06   0
   4   4 -13    1.95    3.54   0
   5  -6   2   34.97    1.43   0
   5   2  -7   34.95    2.01   0
   6   0  -5  111.31    1.67   0
   6   2 -10   30.25    2.38   0
  -5  -4  -5   27.10    1.53   0
  -4  -7   0    8.30    1.97   0
  -4   1 -10   33.46    2.19   0
  -3  -8   2   25.56    2.12   0
  -3  -7   2   86.22    2.11   0
  -2 -10   3    0.88    2.48   0
  -2  -6   3  877.48    3.43   0
  -1  -9   4   35.68    2.42   0
  -1   3  -6  335.40    2.05   0
  -1   4 -10  108.12    3.46   0
   0  -2   2 1260.64    1.90   0
   0   2  -3  156.06    1.02   0
   1  -2   2 3477.27    2.87   0
   1   3  -5 1186.90    3.09   0
   3  -3   2 1004.85    1.81   0
   3   2  -4  192.78    1.60   0
   4   4 -12  106.10    3.62   0
   5   3 -10   48.01    2.60   0
   7  -2  -4  154.71    1.20   0
  -4   1  -9    8.26    1.83   0
  -2  -9   3    2.31    2.40   0
  -2  -8   3   96.25    2.34   0
  -2  -7   3   14.74    1.90   0
  -1   4  -9   15.68    2.71   0
   0  -6   4  784.37    2.98   0
   0   4  -8   41.31    2.26   0
   1   5 -15   77.10    5.51   0
   1   5 -14    8.45    4.83   0
   1   5 -13   61.94    5.20   0
   2  -6   4   18.44    1.44   0
   2   4  -8    9.18    2.17   0
   2   5 -15  194.90    5.87   0
   2   5 -13  272.91    5.83   0
   3  -9   4   21.18    2.27   0
   3   3  -6  656.69    2.82   0
   4   2  -5   85.79    1.66   0
   5   0  -3   33.14    1.07   0
   6   2  -9   -1.64    2.26   0
   7  -6  -1    2.58    1.04   0
   7   0  -7    3.10    1.80   0
  -4  -8  -1    4.73    2.45   0
  -4  -5  -1    7.10    1.82   0
  -3  -9   1   89.28    2.91   0
  -2  -4   2  101.79    1.33   0
  -1 -11   3   -2.35    2.53   0
   0 -10   4   -1.69    2.41   0
   0  -9   4  153.01    2.93   0
   0  -7   4    5.89    2.11   0
   0   5 -15   46.43    4.71   0
   0   5 -14  179.32    5.80   0
   0   5 -13  219.21    5.56   0
   1 -11   4   48.80    2.66   0
   1  -6   4  382.88    2.26   0
   1   4  -7  148.17    2.55   0
   2 -11   4   31.38    2.44   0
   2  -7   4  303.05    2.45   0
   2  -4   3   70.27    1.02   0
   2   2  -3   91.02    1.13   0
   2   3  -5  850.93    2.76   0
   3  -5   3  650.94    2.29   0
   3   5 -14   86.73    5.33   0
   4  -7   3  324.23    2.30   0
   4   4 -10   11.57    3.00   0
   5  -3   0  301.35    0.86   0
   5   3  -9  533.73    3.46   0
   5   4 -13   22.05    3.82   0
   6  -5   0  155.36    1.26   0
  -5  -5  -5   43.04    1.84   0
  -4  -7  -1    1.21    2.25   0
  -4  -2  -3  116.58    1.07   0
  -3  -8   1   28.43    2.49   0
  -3  -3   0 1153.01    2.50   0
  -3   3 -13   -3.16    2.96   0
  -3   3 -12   47.18    3.45   0
  -2 -10   2   53.15    2.57   0
  -2   4 -14  145.17    4.22   0
  -2   4 -13   50.39    4.36   0
  -2   4 -12   -9.03    3.59   0
  -1  -5   3  655.69    2.54   0
  -1   4  -8   64.54    2.53   0
   0  -8   4   29.31    2.10   0
   0  -4   3   68.52    1.19   0
   0   4  -7  351.22    2.86   0
   0   5 -12  366.32    4.92   0
   1 -10   4    0.70    2.25   0
   1  -9   4  189.60    2.89   0
   1  -7   4   44.21    1.99   0
   2 -10   4   85.75    2.46   0
   2  -9   4  107.90    2.57   0
   2  -8   4  367.95    2.93   0
   2   4  -7   98.52    2.44   0
   2   5 -11   26.19    3.24   0
   3   1  -2  354.02    1.28   0
   3   4  -8   -0.88    1.99   0
   3   5 -12  525.54    5.52   0
   4 -10   3   38.76    2.43   0
   4  -8   3  140.64    2.16   0
   4   1  -3   96.21    1.12   0
   5  -7   2   -0.23    1.44   0
   5   4 -12   15.02    3.41   0
  -5  -4  -6   -2.24    1.62   0
  -5  -3  -7   17.82    1.24   0
  -3  -7   1   61.24    2.32   0
  -3  -6   1  447.56    2.60   0
  -3   3 -10   13.15    2.61   0
  -2   4 -11   27.47    2.82   0
  -1  -9   3  111.11    2.91   0
  -1  -3   2    0.06    0.79   0
  -1   3  -5  954.20    2.60   0
   0 -11   3   51.65    3.16   0
   0   5 -11  165.62    3.65   0
   1  -8   4  405.12    2.77   0
   1  -1   1  288.14    0.61   0
   4  -3   1   24.17    0.68   0
   4   4  -9   11.47    2.69   0
   5  -8   2   24.14    1.84   0
   5   2  -6  229.44    2.12   0
   5   3  -8  144.20    2.57   0
   6   1  -6   76.98    1.71   0
   6   2  -8   56.35    2.21   0
   6   3 -11   90.65    2.83   0
   7  -1  -5    6.07    1.23   0
  -2  -8   2    1.88    2.47   0
  -2  -5   2  329.05    2.04   0
  -2   4 -10  274.42    3.12   0
  -1 -11   2   -0.37    2.63   0
  -1  -8   3  150.55    2.44   0
  -1  -7   3  444.96    2.93   0
  -1   5 -14   50.80    4.14   0
  -1   5 -13   44.73    3.88   0
  -1   5 -12   15.23    3.82   0
   0   5 -10   43.43    2.93   0
   3  -2   1 1158.97    1.32   0
   3   3  -5  859.11    2.93   0
   3   5 -11  180.95    3.70   0
   4  -5   2  308.43    1.75   0
   4   5 -13    0.05    3.36   0
   5  -9   2    9.97    1.88   0
   5   1  -4  560.99    2.13   0
   5   4 -11   25.66    2.67   0
   6  -1  -3    7.16    0.82   0
   7   1  -8   25.82    2.11   0
  -3   2  -6  996.29    2.49   0
  -3   3  -9    2.22    2.03   0
  -2 -10   1   38.38    2.88   0
  -2  -7   2  460.84    2.81   0
  -2  -6   2  128.14    1.91   0
  -2  -3   1 1047.22    2.27   0
  -2   2  -4 2672.57    3.05   0
  -2   3  -6  473.58    2.24   0
  -2   4  -9  291.98    3.13   0
  -1   4  -7  968.68    3.57   0
  -1   5 -11  100.90    3.73   0
   0  -5   3  101.27    1.75   0
   1   4  -6  391.88    2.41   0
   2   5  -9  341.15    3.76   0
   3 -10   3   87.47    2.35   0
   3   5 -10  342.79    3.55   0
   4   3  -6  441.32    2.61   0
   4   5 -12    1.38    3.02   0
   5  -5   1  169.67    1.32   0
   6   3 -10    5.54    2.17   0
  -4  -7  -2   11.02    2.20   0
  -4  -5  -2   29.71    1.90   0
  -4   2 -11   14.60    2.16   0
  -3  -8   0   44.13    2.62   0
  -3   1  -4  514.42    1.14   0
  -1 -10   2    8.96    2.41   0
  -1   5 -10  400.13    4.02   0
   0  -9   3  398.80    3.19   0
   0   4  -6  323.12    2.21   0
   0   5  -9  236.29    2.95   0
   1 -10   3   -1.11    2.32   0
   1  -5   3 1475.23    3.29   0
   1   6 -14    0.49    4.50   0
   1   6 -13   32.65    4.80   0
   2 -10   3   56.18    2.73   0
   2   3  -4  792.72    2.43   0
   2   4  -6  437.79    2.53   0
   2   6 -14    3.43    4.47   0
   3  -8   3  410.48    2.79   0
   4   2  -4   84.32    1.45   0
   4   4  -8    6.85    1.92   0
   5   4 -10   42.49    2.49   0
   7   0  -6    5.94    1.43   0
  -4   2 -10   57.12    2.15   0
  -3  -7   0   21.16    2.28   0
  -2  -9   1   51.62    2.43   0
  -2   4  -8  546.95    3.11   0
  -1 -11   1   45.55    3.16   0
  -1  -9   2  377.40    3.45   0
  -1  -4   2   64.29    1.33   0
   0 -11   2   96.30    2.91   0
   0  -7   3   76.05    1.84   0
   0  -6   3  851.04    2.96   0
   0   6 -14   18.67    4.76   0
   0   6 -13    0.18    4.38   0
   1  -9   3   14.95    2.45   0
   1   5  -8   17.17    2.17   0
   1   6 -12   19.25    3.68   0
   2  -3   2  268.77    1.12   0
   3   5  -9   16.43    2.76   0
   4  -6   2   80.23    1.64   0
   5   3  -7  254.16    2.53   0
   6  -6   0   -0.26    1.18   0
   6   0  -4  241.36    1.44   0
   6   2  -7   74.10    1.94   0
   6   3  -9   11.13    2.45   0
  -3  -9  -1    2.72    2.22   0
  -3  -6   0    0.03    1.56   0
  -3   4 -13   20.36    3.30   0
  -2  -8   1  103.52    2.59   0
  -2   5 -13  114.31    4.53   0
  -1  -2   1 1532.76    2.06   0
  -1   5  -9  408.55    3.56   0
   0   5  -8  220.50    2.61   0
   0   6 -12   37.56    4.06   0
   1  -8   3  817.99    3.41   0
   1  -7   3   71.83    2.08   0
   1  -6   3  227.28    1.92   0
   2  -8   3    1.76    1.82   0
   3 -11   2   26.41    2.73   0
   4  -9   2   -3.73    2.01   0
   4   5 -10  102.11    3.16   0
   5   2  -5  109.07    1.67   0
  -4  -7  -3    4.23    2.24   0
  -4  -3  -3   14.59    1.09   0
  -4   2  -9   36.44    1.79   0
  -3   4 -12   76.67    3.35   0
  -2 -10   0   -2.63    2.41   0
  -2  -4   1    6.57    1.06   0
  -2   5 -12   56.32    3.13   0
  -2   5 -11   97.85    3.37   0
  -1 -10   1    6.40    2.75   0
  -1  -8   2   13.43    1.98   0
  -1  -7   2    0.71    2.02   0
  -1   3  -4  799.94    2.10   0
  -1   4  -6   58.85    1.54   0
   0 -10   2    9.22    2.45   0
   0   6 -11    9.56    3.50   0
   1  -3   2  867.07    1.83   0
   1   4  -5    2.41    1.65   0
   2 -11   2   75.61    2.66   0
   2   6 -11  221.62    3.83   0
   4  -8   2    8.91    1.87   0
   4  -7   2   21.68    1.62   0
   4   4  -7  207.48    2.50   0
   5  -6   1   42.48    1.31   0
   5   5 -12   72.62    3.07   0
   6  -7   0   15.84    1.52   0
   6   1  -5   11.93    1.40   0
   7   1  -7   -4.10    1.62   0
  -4  -6  -3    5.37    1.89   0
  -3  -8  -1   -0.87    2.04   0
  -3  -1  -2  151.13    0.69   0
  -3   4 -11  216.75    3.28   0
  -2  -5   1   56.05    1.47   0
  -2   4  -7  186.47    2.13   0
  -1 -11   0   20.73    3.03   0
  -1   5  -8  793.78    3.77   0
  -1   6 -14   -1.36    3.86   0
  -1   6 -13   17.17    3.52   0
   0 -11   1   26.32    3.04   0
   0  -9   2   37.40    2.62   0
   0   2  -2 1245.11    1.85   0
   1 -10   2   25.51    2.77   0
   2   1  -1    9.54    0.49   0
   2   6 -10  284.41    3.52   0
   3 -10   2   -1.37    1.98   0
   3   3  -4    0.92    1.44   0
   3   5  -8   63.42    2.20   0
   3   6 -11    6.47    2.90   0
   4   3  -5  444.89    2.34   0
   4   5  -9  332.51    3.33   0
   5  -9   1    6.62    1.70   0
   5  -8   1  162.96    2.16   0
   5  -7   1    0.97    1.45   0
   5   5 -11   35.29    3.08   0
   7  -5  -2  119.55    1.16   0
  -4  -5  -3   47.96    1.75   0
  -3  -9  -2   30.63    2.37   0
  -3  -7  -1  141.95    2.59   0
  -3  -3  -1  211.12    1.37   0
  -3   3  -7   51.01    1.55   0
  -3   4 -10  109.58    2.58   0
  -2  -2   0  205.96    0.98   0
  -2   5 -10  164.20    2.83   0
  -1  -9   1  209.10    3.07   0
  -1   6 -12   -2.70    3.23   0
   0   5  -7 1077.90    3.78   0
   0   6 -10   60.59    2.84   0
   2 -10   2   78.35    2.41   0
   2   5  -7  337.15    2.62   0
   3  -9   2    2.66    2.13   0
   3  -5   2  591.81    2.14   0
   4   6 -12  212.10    3.66   0
   6  -4  -1   31.32    0.84   0
   6   3  -8  163.83    2.44   0
  -4  -7  -4   35.29    2.37   0
  -3   2  -5  517.13    1.59   0
  -2  -8   0   -0.85    2.27   0
  -1   6 -11   -4.98    2.74   0
   0 -10   1   12.87    2.84   0
   0  -8   2  435.95    2.89   0
   0  -4   2  145.87    1.26   0
   1 -11   1    8.13    2.44   0
   1  -9   2   23.32    2.23   0
   1   3  -3   33.57    0.94   0
   1   7 -13    4.89    4.48   0
   2  -9   2  397.05    3.15   0
   2  -4   2   48.32    1.02   0
   3 -11   1   14.58    2.69   0
   3  -8   2  523.86    2.97   0
   3  -6   2   52.77    1.55   0
   3   6 -10  128.24    2.99   0
   4 -10   1   -6.31    2.40   0
   4  -4   1  726.64    1.85   0
   5   3  -6   13.83    1.43   0
   5   5 -10   47.87    2.90   0
   6   2  -6   22.27    1.54   0
  -4   2  -8  225.21    1.73   0
  -3  -9  -3   30.03    2.73   0
  -3   4  -9  170.45    2.45   0
  -2   5  -9  167.79    2.42   0
  -1  -8   1   37.75    2.04   0
  -1   4  -5  267.81    1.87   0
  -1   5  -7 1119.62    3.88   0
  -1   6 -10    0.60    2.87   0
   0 -11   0   12.13    2.97   0
   0  -7   2   -0.14    1.63   0
   0  -5   2  237.51    1.73   0
   0   3  -3 1377.85    2.43   0
   0   6  -9  171.19    2.84   0
   0   7 -13   30.83    4.30   0
   1  -4   2    5.68    1.00   0
   1   5  -6  138.88    2.28   0
   1   7 -12    5.85    3.46   0
   2 -11   1   87.38    2.77   0
   2   7 -12  143.86    4.41   0
   3  -7   2  199.24    1.90   0
   3   5  -7  132.08    2.16   0
   4   4  -6  151.70    2.19   0
   4   5  -8   61.57    2.46   0
   4   6 -11   45.73    2.81   0
  -4  -6  -4    8.17    1.96   0
  -4  -2  -4   27.21    0.92   0
  -4   3 -11   19.37    2.17   0
  -2 -10  -2   18.38    2.97   0
  -2  -9  -1  223.16    2.84   0
  -2  -7   0  227.33    2.36   0
  -2   6 -13   17.24    3.77   0
   0   5  -6 1875.15    4.31   0
   0   7 -12  106.94    4.22   0
   1 -10   1   30.02    2.85   0
   1  -7   2    8.86    1.93   0
   1   7 -11    3.92    3.61   0
   2  -5   2   34.40    1.40   0
   2   3  -3 4963.55    4.84   0
   2   5  -6  294.03    2.36   0
   3 -10   1   36.05    2.64   0
   3   6  -9  431.75    3.42   0
   4   1  -2  516.30    1.44   0
   5 -10   0   51.96    2.01   0
   5  -4   0    7.06    0.88   0
   6   4  -9   29.20    2.47   0
   7  -6  -2   22.79    1.29   0
  -4  -5  -4   70.98    1.99   0
  -4   3 -10   19.16    1.90   0
  -3  -7  -2  116.82    2.46   0
  -3   5 -12   15.27    3.02   0
  -2  -6   0    6.53    1.82   0
  -2  -3   0  171.50    1.22   0
  -2   4  -6  127.52    1.57   0
  -2   5  -8   65.30    2.32   0
  -2   6 -12   75.38    3.15   0
  -1  -9   0  175.49    2.73   0
  -1  -7   1   22.32    1.70   0
  -1   6  -9   48.10    2.42   0
   0  -9   1   37.82    2.28   0
   0   6  -8    0.09    2.00   0
   0   7 -11  475.41    4.81   0
   1  -6   2   26.83    1.46   0
   1  -5   2  830.39    2.45   0
   1   4  -4    6.40    1.23   0
   2  -6   2  602.07    2.39   0
   2   0   0 1709.04    0.96   0
   2   6  -8   87.11    2.46   0
   4  -8   1   15.79    2.01   0
   4  -5   1  367.08    1.83   0
   4   2  -3   -1.68    1.01   0
   5  -9   0    7.89    2.01   0
   5   1  -3  351.80    1.48   0
   5   4  -7   24.80    1.75   0
   5   5  -9    5.96    2.06   0
   6   3  -7   54.14    2.02   0
   7   0  -5   30.96    1.18   0
  -4  -3  -4   35.72    1.25   0
  -4   1  -6  107.94    0.81   0
  -3   3  -6   63.38    1.25   0
  -3   4  -8   25.30    1.75   0
  -3   5 -11   11.32    2.80   0
  -2  -8  -1    0.09    2.38   0
  -2  -4   0 1768.32    3.29   0
  -2   6 -11    4.35    2.61   0
  -1  -6   1  455.39    2.41   0
  -1  -5   1  541.76    2.39   0
  -1  -4   1 1984.32    3.26   0
  -1   7 -13  131.94    3.95   0
  -1   7 -12  213.72    4.24   0
   0 -10   0   49.36    2.58   0
   0  -8   1  252.98    2.87   0
   0  -2   1  937.61    1.51   0
   1  -9   1  314.51    3.22   0
   1   7 -10  216.82    3.48   0
   2   4  -4   18.00    1.28   0
   3 -11   0   -1.23    2.33   0
   4  -7   1   44.15    1.75   0
   4  -2   0  809.34    1.04   0
   4   3  -4  902.88    2.71   0
   5   0  -2  333.98    1.06   0
   5   2  -4   20.03    1.26   0
   6  -5  -1   11.14    1.17   0
   7   1  -6   53.78    1.47   0
  -4  -6  -5    5.82    2.02   0
  -2   3  -4  835.06    2.01   0
  -2   6 -10   10.17    2.82   0
  -1   2  -2 3365.20    2.77   0
  -1   5  -6    0.37    1.48   0
  -1   6  -8   91.10    2.51   0
   0 -11  -1    4.63    2.55   0
   0   7 -10  118.04    3.08   0
   1   6  -7  237.55    2.52   0
   2  -9   1   47.55    2.12   0
   2  -2   1 1012.60    1.39   0
   3  -3   1  425.90    1.26   0
   3   2  -2   14.69    0.85   0
   3   5  -6  209.24    2.16   0
   4 -10   0    3.51    2.00   0
   5  -8   0   92.22    2.02   0
   5   3  -5   26.27    1.61   0
   6  -8  -1   13.96    1.74   0
   7  -1  -4   15.71    0.72   0
   7   2  -7    5.74    1.66   0
  -4   3  -9   22.33    1.65   0
  -3  -5  -2   29.13    1.63   0
  -3   5 -10    0.83    2.32   0
  -2  -7  -1   76.31    2.25   0
  -2   5  -7  499.41    2.86   0
  -1   7 -11   -3.75    2.80   0
   0   5  -5  764.65    2.91   0
   0   6  -7  557.91    3.05   0
   1   5  -5 1372.36    3.57   0
   2   6  -7   30.97    1.97   0
   3   7 -10    4.97    2.52   0
   4   0  -1   10.19    0.50   0
   4   7 -11    2.13    3.04   0
   5 -10  -1    3.32    2.23   0
   5  -7   0   81.94    1.70   0
   5  -6   0  219.12    1.83   0
   5  -5   0  387.90    1.69   0
   5   5  -8  107.36    2.50   0
   5   6 -10  104.68    2.92   0
   6  -7  -1   63.97    1.56   0
   6  -6  -1   24.24    1.36   0
   6   1  -4   13.09    1.17   0
   6   4  -8   65.76    1.95   0
  -4   2  -7  174.35    1.36   0
  -3  -7  -3  121.70    2.20   0
  -2   6  -9   23.15    2.54   0
  -1 -10  -2   45.48    2.60   0
  -1  -9  -1    7.20    2.34   0
  -1   4  -4   11.19    1.14   0
  -1   7 -10   16.58    2.92   0
   0 -11  -2    5.80    3.05   0
   0 -10  -1   18.76    2.90   0
   0   7  -9   34.47    2.59   0
   1 -11  -1   34.00    2.76   0
   1   8 -12  154.20    3.94   0
   2  -8   1  670.86    3.15   0
   2   5  -5  247.93    2.07   0
   3 -10   0    1.98    2.17   0
   3   1  -1 1195.40    1.66   0
   3   4  -4  204.59    1.93   0
   4  -9   0  101.95    2.42   0
   5   4  -6  168.42    2.19   0
   6   2  -5   83.65    1.44   0
  -4  -6  -6    2.45    2.10   0
  -4   4 -11   21.68    2.26   0
  -3  -4  -2   90.77    1.47   0
  -3   5  -9   72.54    2.21   0
  -2  -8  -2   43.87    2.10   0
  -2   7 -12   67.42    3.57   0
  -1   6  -7  107.95    2.36   0
   0  -6   1  881.49    2.92   0
   0   8 -12   69.66    3.64   0
   1  -7   1    4.78    1.87   0
   1  -2   1 2454.95    2.20   0
   1   6  -6 1507.58    4.41   0
   1   7  -8  109.08    2.91   0
   1   8 -11  224.65    3.87   0
   2   8 -11   62.20    3.57   0
   3 -11  -1   36.90    2.60   0
   3  -4   1   56.36    1.02   0
   3   6  -7  381.97    2.84   0
   3   7  -9   95.67    2.71   0
   4   6  -8   60.96    2.20   0
   6   3  -6  156.89    1.97   0
  -3  -8  -5   34.47    2.66   0
  -3  -6  -3    0.82    1.98   0
  -3   6 -12    1.81    2.97   0
  -2  -6  -1  774.84    3.01   0
  -1  -8  -1  108.69    2.63   0
  -1   5  -5   40.29    1.70   0
  -1   7  -9  144.37    3.06   0
   0  -8   0  218.43    2.48   0
   0  -5   1  689.16    2.36   0
   0  -4   1    0.74    0.89   0
   0   6  -6   33.22    2.06   0
   0   7  -8   10.74    2.55   0
   0   8 -11    8.11    3.00   0
   1  -9   0  428.95    3.22   0
   1   3  -2    1.81    0.78   0
   2  -7   1    3.77    1.48   0
   2   6  -6  126.61    2.36   0
   2   7  -8    4.50    2.18   0
   3  -6   1  383.02    2.02   0
   3  -5   1  804.06    2.39   0
   3   5  -5  120.99    2.06   0
   4 -10  -1   53.16    2.67   0
   5  -9  -1   29.22    1.85   0
   5   6  -9  129.79    2.80   0
   6   0  -3   -1.49    0.74   0
  -4  -1  -5   45.86    0.76   0
  -3  -7  -4   82.49    2.40   0
  -3   5  -8  359.59    2.61   0
  -3   6 -11   43.02    2.96   0
  -2  -5  -1   -1.64    1.56   0
  -2   5  -6  569.94    2.73   0
  -2   6  -8   67.85    1.95   0
  -2   7 -11   84.41    2.98   0
  -1   8 -12   78.56    3.45   0
   0 -11  -3    7.43    2.75   0
   1  -6   1  160.33    1.74   0
   1   8 -10  225.65    3.58   0
   2  -6   1  538.15    2.51   0
   2   8 -10  184.93    3.35   0
   3   8 -11   22.59    2.94   0
   5  -2  -1  262.47    0.77   0
   5   5  -7   29.57    1.80   0
   6   4  -7    3.12    1.94   0
  -4  -5  -6    3.06    1.77   0
  -4  -3  -5   25.61    1.31   0
  -3   2  -4  558.72    1.39   0
  -3   3  -5  201.93    1.31   0
  -2  -9  -4   17.39    2.38   0
  -2   7 -10  298.71    3.65   0
  -1  -5   0  179.57    1.85   0
  -1   1  -1  291.05    0.59   0
  -1   8 -11  175.99    3.80   0
   0 -10  -2   45.81    2.63   0
   0   3  -2 3996.56    3.79   0
   0   4  -3   67.59    1.14   0
   0   8 -10  122.12    3.18   0
   1  -5   1  753.87    2.48   0
   1  -3   1  294.01    1.20   0
   1   5  -4  862.19    2.82   0
   2  -3   1 1212.52    1.96   0
   2   3  -2  343.93    1.41   0
   2   4  -3   79.09    1.30   0
   3 -11  -2  102.58    3.22   0
   3 -10  -1    0.63    2.24   0
   3   7  -8   -4.85    2.16   0
   4  -7   0    0.86    1.69   0
   4   7  -9   56.26    2.48   0
   5 -10  -2   -1.88    2.06   0
   5  -8  -1  167.30    2.29   0
  -4  -2  -5  269.66    1.39   0
  -3   6 -10   17.86    2.18   0
  -1   6  -6  374.48    2.40   0
  -1   7  -8  187.23    2.60   0
   0  -7   0   16.53    1.66   0
   0   5  -4  406.18    2.10   0
   1  -4   1   39.04    0.97   0
   1   8  -9    7.01    2.63   0
   2  -8   0  106.17    2.37   0
   2  -4   1    3.87    0.74   0
   2   5  -4  309.32    2.05   0
   2   8  -9  401.09    4.08   0
   3  -8   0  303.90    2.52   0
   4   3  -3  231.40    1.64   0
   4   4  -4   47.51    1.63   0
   5   3  -4   81.85    1.50   0
   6   5  -8   17.32    2.21   0
   7  -6  -3   37.91    1.57   0
   7  -4  -3  112.56    1.15   0
   7   3  -7   14.52    1.79   0
  -4   4  -9   72.39    1.96   0
  -3  -7  -5   10.02    2.32   0
  -3  -6  -4  133.67    2.33   0
  -2  -9  -5   16.43    2.77   0
  -2  -2  -1  229.23    1.01   0
  -2   6  -7   82.19    1.90   0
  -2   7  -9  166.18    3.10   0
  -1  -9  -3   11.70    2.76   0
  -1  -8  -2   31.52    2.52   0
  -1  -4   0  105.33    1.20   0
  -1   8 -10  180.17    3.13   0
   0   8  -9  150.72    2.98   0
   1 -11  -3   50.91    3.02   0
   1 -10  -2   33.54    2.63   0
   1   6  -5  152.31    2.01   0
   2   2  -1   16.93    0.69   0
   2   6  -5  884.94    3.49   0
   4 -10  -2    3.88    2.51   0
   4  -6   0  110.17    1.70   0
   4   5  -5   19.75    1.79   0
   5  -7  -1   26.86    1.72   0
   5   2  -3    6.78    1.09   0
   5   4  -5   77.30    1.78   0
   6  -7  -2   -2.12    1.76   0
   7   1  -5   67.50    1.24   0
  -4  -5  -7   36.51    1.99   0
  -4   5 -11    3.82    2.10   0
  -3  -4  -3  567.31    2.38   0
  -3   5  -7  345.05    2.42   0
  -3   6  -9    6.13    2.21   0
  -2  -8  -4    8.31    2.55   0
  -2  -7  -3   -1.42    2.23   0
  -2   4  -4  211.66    1.52   0
  -1   7  -7   61.76    2.42   0
   0 -10  -3   -0.05    2.59   0
   0  -9  -2  198.54    2.94   0
   0  -6   0   12.94    1.54   0
   0   2  -1  957.71    1.53   0
   0   9 -11   13.06    3.54   0
   1  -7   0   19.41    1.67   0
   1   8  -8   -0.27    2.84   0
   1   9 -11    3.23    3.16   0
   2 -11  -3   56.62    2.95   0
   2  -9  -1   59.23    2.29   0
   3  -7   0   35.17    1.59   0
   3   4  -3  371.49    2.04   0
   3   5  -4  409.77    2.48   0
   3   7  -7    3.82    2.04   0
   3   8  -9    6.08    2.50   0
   4  -5   0   17.15    1.23   0
   4   2  -2  169.61    1.14   0
   4   7  -8   16.77    2.18   0
   5  -9  -2   50.01    2.03   0
   6   3  -5   91.02    1.76   0
  -3  -7  -6    1.53    2.42   0
  -3   7 -11  172.79    3.36   0
  -2   5  -5 1329.16    3.36   0
  -2   8 -11   18.08    2.72   0
  -1  -6  -1   92.17    1.78   0
  -1   4  -3    9.98    0.88   0
  -1   8  -9  216.16    3.04   0
   0   7  -6    5.86    2.17   0
   0   8  -8  436.41    3.45   0
   1 -11  -4   31.63    3.04   0
   1   7  -6   13.04    1.90   0
   1   9 -10   30.48    3.43   0
   2   7  -6    1.23    2.24   0
   2   8  -8   73.96    2.65   0
   3 -10  -2   21.66    2.42   0
   3   3  -2 1379.28    2.67   0
   4  -4   0    2.96    0.86   0
   5  -6  -1    5.29    1.43   0
   6  -6  -2    2.39    1.57   0
   6   2  -4   22.12    1.31   0
   6   4  -6   35.54    1.84   0
  -4  -5  -8    4.29    2.23   0
  -4   2  -6   15.50    0.81   0
  -4   5 -10   55.59    2.14   0
  -3  -6  -5   14.14    2.11   0
  -3  -5  -4   37.78    1.88   0
  -3  -3  -3   11.33    1.19   0
  -3   6  -8   13.62    2.03   0
  -2  -5  -2   17.80    1.75   0
  -2   7  -8   60.49    2.18   0
  -2   8 -10   11.79    3.02   0
  -1  -9  -4  138.06    2.90   0
  -1   3  -2  856.54    1.87   0
  -1   6  -5  570.94    2.63   0
  -1   9 -11   18.51    3.42   0
   0 -10  -4    3.38    3.14   0
   0  -5   0  590.35    2.42   0
   0   9 -10   22.07    2.86   0
   1 -10  -3    8.92    3.03   0
   1  -8  -1   35.95    2.05   0
   2   9 -10   54.25    3.06   0
   3  -6   0    3.66    1.66   0
   3   6  -5    6.07    1.74   0
   3   8  -8  199.13    3.27   0
   4   8  -9   61.83    2.97   0
   5   6  -7   -0.97    1.86   0
   6  -3  -2   36.32    0.89   0
  -3   7 -10    3.83    2.66   0
  -2  -8  -5   49.91    2.49   0
  -2   6  -6   65.88    1.74   0
  -1  -8  -3   68.86    2.38   0
  -1   8  -8   68.52    2.77   0
   0  -8  -2    7.16    2.50   0
   0  -7  -1  196.54    2.22   0
   1  -9  -2  213.77    2.86   0
   1  -6   0  546.96    2.47   0
   1   5  -3  680.07    2.49   0
   1   6  -4  173.46    2.23   0
   1   8  -7  251.01    2.88   0
   2  -8  -1  349.47    2.73   0
   3  -8  -1   23.93    1.94   0
   3   7  -6   27.57    2.31   0
   4 -10  -3    3.02    2.66   0
   4  -9  -2   43.87    2.16   0
   4   7  -7    8.58    2.12   0
   5  -8  -2   38.58    1.79   0
   5  -5  -1  505.89    2.02   0
   6  -8  -3   65.27    2.18   0
   6  -5  -2    4.03    1.27   0
  -4   5  -9   57.96    2.13   0
  -3  -7  -7   68.10    2.48   0
  -3   5  -6  426.43    2.39   0
  -2  -6  -3  617.31    2.98   0
  -2   8  -9   41.64    2.85   0
  -1  -5  -1  287.48    1.92   0
  -1   7  -6  228.74    2.31   0
  -1   9 -10    7.01    2.72   0
   0   5  -3  110.72    1.53   0
   0   6  -4  779.14    2.91   0
   0   8  -7  406.57    3.20   0
   0   9  -9   -3.28    2.62   0
   2 -10  -3   21.61    2.70   0
   2   8  -7  150.06    2.69   0
   2   9  -9   12.21    2.69   0
   4  -7  -1   26.00    1.50   0
   5  -4  -1   75.00    1.13   0
   5  -3  -1   57.97    0.84   0
   5   1  -2  280.90    1.12   0
   5   7  -8   55.79    2.30   0
   6  -4  -2   41.63    1.10   0
  -3  -6  -6   15.75    2.26   0
  -3   7  -9    7.70    2.46   0
  -2  -8  -6   -6.65    2.92   0
  -2   7  -7   55.99    2.01   0
   0  -4   0    8.72    0.94   0
   1 -10  -4   69.98    2.94   0
   1   7  -5    3.87    1.88   0
   2   4  -2  106.55    1.26   0
   2   7  -5    1.08    2.17   0
   3  -5   0 1032.11    2.63   0
   3   2  -1   24.79    0.74   0
   3   9  -9  127.71    3.34   0
   4   4  -3    5.84    1.40   0
   4   6  -5   81.84    2.22   0
   4   8  -8   16.83    2.68   0
   5   4  -4  396.29    2.29   0
   5   5  -5    0.79    1.84   0
   7   3  -6    0.07    1.50   0
  -3  -5  -5    0.30    1.92   0
  -3   3  -4  127.61    1.06   0
  -3   6  -7    5.32    1.91   0
  -1  -6  -2  617.76    2.85   0
  -1   8  -7   23.30    2.12   0
  -1   9  -9    7.90    2.50   0
   1  -9  -3   15.23    2.55   0
   1  -8  -2   59.73    2.65   0
   1   8  -6  235.17    3.07   0
   1   9  -8  131.72    2.95   0
   4  -8  -2  271.61    2.82   0
   5  -7  -2  100.43    1.98   0
   5   6  -6    4.19    2.04   0
  -4   6 -10    1.82    2.23   0
  -2  -7  -5   55.49    2.29   0
  -2   5  -4  567.83    2.26   0
  -2   6  -5    7.05    1.51   0
  -2   8  -8   26.06    2.20   0
  -2   9 -10   11.70    3.01   0
  -1  -9  -6  100.92    3.05   0
  -1  -7  -3  591.07    3.26   0
  -1  -4  -1  818.64    2.28   0
  -1   5  -3 1434.67    3.18   0
  -1   6  -4  380.28    2.25   0
   0  -8  -3    9.95    2.19   0
   0  -7  -2  941.67    3.63   0
   0  -3   0 3162.35    3.38   0
   0   8  -6  286.45    2.81   0
   2 -10  -4   49.68    2.86   0
   3  -4   0  345.47    1.54   0
   3   6  -4   33.06    1.71   0
   3   7  -5   41.20    2.28   0
   4 -10  -4    4.10    2.56   0
   4  -9  -3   -0.36    2.21   0
   4  -6  -1  910.09    2.86   0
   4   7  -6    3.02    1.93   0
   5   3  -3  323.72    1.80   0
   6   4  -5   61.83    1.69   0
   6   5  -6    0.49    1.95   0
  -3   7  -8   45.42    2.05   0
  -2  -6  -4   53.71    1.87   0
  -2   7  -6  130.79    2.07   0
   2  -9  -3  126.58    2.82   0
   2   3  -1 1053.23    2.13   0
   3  -9  -3  175.56    2.86   0
   3  -8  -2   35.56    2.07   0
   3   9  -8    1.57    2.43   0
  -3  -4   8    1.36    1.94   0
  -3   6  12    4.17    2.55   0
   2  -3  -2 2614.21    2.92   0
   4   2  -3   -1.33    1.51   0
   5   4  -2    8.42    1.93   0
   6   2  -3   17.16    2.23   0
  -4  -4  12   69.41    3.02   0
  -4  -3  11  229.79    3.38   0
  -4  -1  10    8.29    2.44   0
  -4   1  10  248.03    3.37   0
  -4   4  13   82.78    3.57   0
  -3  -7  11   53.86    3.28   0
  -3   6  11   59.33    2.79   0
  -2   4   5 1483.47    2.87   0
  -2   7   9  434.33    2.51   0
  -1 -10   9   29.37    2.13   0
   1   8   5    6.67    0.83   0
   2   5   0  314.82    1.61   0
   2   8   4    6.11    1.30   0
   3  -8   0  313.32    1.49   0
   6  -7  -2   -3.58    1.89   0
   6  -5  -3  100.62    2.09   0
   6   3  -2   69.27    2.80   0
   7  -4  -3  109.21    2.76   0
   7   0  -3   65.65    2.58   0
  -4  -2  10  377.23    3.46   0
  -4   2  10   82.11    2.87   0
  -4   3  11   87.05    2.67   0
  -3  -1   6   98.75    2.07   0
  -3   0   6 3173.83    5.30   0
  -2  -9  10   56.61    2.58   0
  -1  -9   7   51.46    1.79   0
  -1  -5   3  703.55    1.94   0
  -1  -3   2    0.80    0.71   0
   1  -9   3   18.50    0.56   0
   2   1  -2  613.34    1.68   0
   3  -9   1    4.72    1.00   0
   4   1  -3   93.40    1.70   0
   5 -10   1    7.44    1.71   0
   5  -8  -1  161.39    2.03   0
   5   1  -3  354.92    2.83   0
   6  -8  -1    8.30    1.94   0
   6   1  -3  225.95    2.69   0
   6   5   0    0.21    2.57   0
   7  -6  -2   23.10    2.39   0
   7  -3  -3   57.44    2.39   0
   7  -1  -3    1.89    2.42   0
   7   2  -2    8.90    2.43   0
  -4  -4  11   11.21    2.73   0
  -4   0   9  379.38    3.42   0
  -4   4  12  482.76    3.90   0
  -3  -4   7    2.53    2.15   0
  -3   1   6   32.74    1.55   0
  -2  -3   4  773.81    2.34   0
  -1   7   6  480.29    1.45   0
  -1   8   8   81.06    1.24   0
   0 -10   6    3.36    1.40   0
   1   5   1  282.30    1.08   0
   1   6   2  603.74    1.48   0
   2  -8   1  675.91    1.27   0
   2  -2  -2  708.69    1.66   0
   4  -3  -3  787.27    2.69   0
   4   3  -2   61.53    1.71   0
   5  -9   0    8.58    1.68   0
   6  -4  -3    4.57    1.85   0
   7   1  -2   33.13    2.87   0
   7   3  -1   11.57    2.45   0
  -5  -1  14   19.65    3.90   0
  -5   0  14   34.31    3.94   0
  -4  -2   9  199.50    3.15   0
  -4  -1   9   16.45    2.31   0
  -4   1   9    6.06    2.08   0
  -4   5  13   88.17    3.45   0
  -3  -7  10    0.34    2.29   0
  -3  -2   6  135.86    1.92   0
  -3   2   6   51.39    1.53   0
  -3   6  10  339.91    2.86   0
   1   1  -1  672.06    1.21   0
   2  -1  -2   99.71    0.97   0
   3   2  -2   15.56    1.40   0
   3   4  -1  107.23    1.52   0
   4  -1  -3   41.49    1.46   0
   5  -6  -2    2.03    1.78   0
   5  -3  -3    1.55    1.87   0
   5   0  -3   32.02    1.80   0
   5   4  -1   12.08    2.25   0
   5   5   0    0.97    2.36   0
   6  -1  -3    4.26    2.02   0
   6   2  -2   18.45    2.24   0
   7  -5  -2  119.48    2.91   0
  -4  -5  11  296.84    3.52   0
  -4   2   9  225.11    2.64   0
  -3   4   7  851.35    3.13   0
  -1 -10   8    5.89    1.82   0
   1  -2  -1  274.07    0.72   0
   2  -9   2  403.10    1.05   0
   2  -5  -1 1513.88    2.08   0
   2   3  -1 1055.04    2.28   0
   3   5   0   34.07    1.58   0
   3   6   1   40.45    1.70   0
   4   4  -1  252.79    2.19   0
   4   5   0   27.48    1.92   0
   4   6   1   38.47    1.98   0
   5  -1  -3  397.96    2.54   0
   6   5   1    2.39    2.62   0
   7  -4  -2    4.07    2.44   0
   7   2  -1   10.46    2.42   0
  -5  -2  13   48.11    3.77   0
  -5   2  14    2.55    3.16   0
  -4  -3   9   62.34    2.29   0
  -4   5  12   14.22    2.42   0
  -3  -6   8  158.26    2.69   0
  -3  -5   7  145.30    2.47   0
  -2  -9   9    8.41    2.14   0
   3  -4  -2   96.70    1.22   0
   4  -7  -1   27.98    1.37   0
   4  -5  -2 1079.36    3.04   0
   6  -7  -1   67.25    2.17   0
   6  -5  -2    1.51    2.19   0
   6   4   0   24.07    2.21   0
   7  -2  -2   40.71    2.41   0
   7  -1  -2   -1.78    2.34   0
  -5   2  13   -1.13    2.91   0
  -4  -5  10  140.02    3.14   0
  -4  -1   8   39.46    2.13   0
  -4   0   8  826.45    3.62   0
  -4   1   8  570.90    3.15   0
  -4   3   9  987.69    3.98   0
  -4   4  10    7.96    2.07   0
  -4   5  11   62.18    2.65   0
  -3   3   6  874.56    2.82   0
  -3   6   9  221.10    2.32   0
  -2  -7   6    5.37    1.62   0
  -2   0   3 3054.47    3.64   0
  -1  -7   4   21.01    1.22   0
   1 -10   4    2.15    0.54   0
   1   0  -1  153.68    0.63   0
   3  -6  -1   38.80    1.14   0
   5  -5  -2  129.64    2.05   0
   5   6   2    2.24    2.35   0
   6   0  -2    4.96    2.37   0
   7  -6  -1   -1.76    1.99   0
   7   1  -1   15.28    2.48   0
  -5   2  12  106.68    3.49   0
  -4  -4   9   10.42    2.33   0
  -4   2   8   37.90    2.29   0
  -3  -4   6    1.48    1.63   0
  -3  -1   5  147.09    1.74   0
  -3   0   5  966.24    2.94   0
  -3   1   5  270.02    2.06   0
  -2   1   3  384.86    1.44   0
  -2   5   5   38.40    1.11   0
  -1  -4   2   61.40    0.83   0
   0 -11   7   83.69    1.59   0
   1  -1  -1  246.20    0.73   0
   3   7   3  127.16    2.04   0
   4  -8   0  274.47    2.00   0
   4   1  -2  505.62    2.64   0
   5   1  -2  272.93    2.39   0
   5   3  -1  193.81    2.44   0
   5   4   0   53.23    2.37   0
   5   5   1   32.81    2.48   0
   6  -8   0   36.13    2.18   0
   6  -1  -2  144.56    2.75   0
   6   2  -1    0.53    2.20   0
   7   0  -1    2.13    2.56   0
   7   2   0   24.45    2.47   0
  -5  -4  13   30.53    3.18   0
  -5  -3  12    2.11    2.91   0
  -5  -1  11   36.80    2.88   0
  -5   0  11   37.70    2.73   0
  -5   1  11  191.07    3.57   0
  -4   4   9   -5.68    2.11   0
  -3  -2   5  523.86    2.45   0
  -2  -2   3   88.14    1.11   0
  -1  -6   3  140.22    1.29   0
  -1   3   2 2806.37    2.11   0
   0  -5   1  712.39    1.05   0
   2   4   0 1765.37    2.94   0
   2   8   5   43.82    1.45   0
   3  -3  -2  441.46    1.67   0
   3   0  -2   65.01    1.17   0
   3   3  -1  302.80    1.82   0
   4 -10   2   50.63    1.48   0
   4  -9   1   37.75    1.55   0
   4   3  -1   86.01    1.75   0
   5  -4  -2   17.41    1.59   0
   5   0  -2  334.06    2.72   0
   6  -6  -1   28.38    2.24   0
   6   4   1   22.12    2.63   0
   7  -4  -1    8.02    2.49   0
   7  -1  -1   27.63    2.69   0
  -5  -2  11   63.86    2.98   0
  -5   3  12  195.73    3.29   0
  -5   4  13   29.27    3.26   0
  -4  -6  10   24.73    3.02   0
  -4  -1   7    4.66    2.17   0
  -4   0   7   41.18    2.21   0
  -4   3   8  824.78    3.65   0
  -4   5  10   45.57    2.47   0
  -3  -7   8   -2.10    2.24   0
  -3  -6   7  384.43    2.87   0
  -3   2   5  483.71    2.18   0
  -3   4   6   96.17    1.67   0
  -3   5   7    4.06    1.57   0
  -3   7  10   42.07    2.07   0
  -2  -9   8    5.62    1.99   0
   2   2  -1   18.16    0.76   0
   3  -2  -2 1234.77    2.61   0
   3  -1  -2  179.48    1.35   0
   4   4   0  476.38    2.90   0
   4   5   1    5.16    1.91   0
   5  -9   1   13.17    1.79   0
   5  -3  -2  127.28    2.15   0
   5  -1  -2   16.80    1.67   0
   5   2  -1   38.15    2.26   0
   7  -2  -1   -3.64    2.29   0
   7   1   0   40.33    2.54   0
  -5  -1  10   69.77    3.16   0
  -5   0  10   63.50    2.64   0
  -4  -4   8    8.83    2.06   0
  -4  -2   7  304.23    2.82   0
  -4   1   7  361.69    2.60   0
  -3  -8   9    8.75    2.53   0
  -3  -3   5  853.46    2.98   0
  -3   6   8  797.95    3.14   0
  -2   2   3 3218.70    3.51   0
  -2   4   4  193.33    1.19   0
  -1 -10   7   42.31    1.69   0
   0  -8   3  139.04    0.95   0
   2   5   1   -1.56    1.04   0
   3   4   0   18.39    1.52   0
   3   6   2   33.61    1.69   0
   4  -6  -1  870.42    2.77   0
   4   7   4   33.68    2.28   0
   5  -6  -1    4.91    1.46   0
   5  -2  -2  567.82    2.81   0
   6  -7   0   18.55    2.06   0
   6  -5  -1   11.20    2.21   0
   7   2   1    0.29    2.43   0
  -5  -4  11   22.53    3.16   0
  -5  -2  10   13.10    2.57   0
  -5   1  10  135.62    2.78   0
  -5   3  11  470.91    3.77   0
  -5   4  12   26.37    2.99   0
  -4   2   7  128.19    2.02   0
  -4   6  11   50.37    2.59   0
   2  -4  -1   -0.82    0.72   0
   3  -7   0   36.24    1.17   0
   3   5   1    4.47    1.50   0
   4   2  -1   89.01    1.70   0
   5   3   0   -1.93    1.92   0
   5   5   2   -1.17    2.28   0
   6   2   0    1.44    2.26   0
   6   3   1    0.34    2.55   0
   6   4   2   -5.61    2.66   0
   7  -5   0   17.95    2.54   0
   7   0   0   16.22    2.37   0
  -5  -3  10   46.35    2.69   0
  -5   2  10   -3.50    2.33   0
  -4  -6   9    0.37    2.67   0
  -4  -5   8   64.95    2.61   0
  -4  -3   7  144.80    2.25   0
  -4   4   8  400.84    2.84   0
  -4   5   9   28.02    2.21   0
  -3  -4   5  150.91    2.13   0
  -3   3   5  561.95    2.23   0
  -2   7   7   18.35    1.19   0
  -2   8   9   -0.63    1.37   0
   1   7   4  243.61    1.30   0
   3  -5  -1  257.18    1.50   0
   3   2  -1   24.19    1.21   0
   3   7   4   84.63    2.04   0
   5   1  -1    8.18    1.83   0
   6  -8   1   38.57    2.22   0
   6  -3  -1   39.44    2.04   0
   6  -2  -1  214.42    2.56   0
   6  -1  -1    1.76    2.02   0
   7  -4   0   18.01    2.61   0
   7  -2   0   27.70    2.75   0
   7  -1   0   -0.95    2.44   0
   7   1   1    8.98    2.47   0
  -5   0   9  227.46    3.06   0
  -5   1   9   64.57    2.88   0
  -5   3  10    2.63    2.62   0
  -4  -7  10   -4.64    2.26   0
  -3  -7   7    1.88    2.03   0
  -3  -1   4    1.28    1.30   0
  -3   0   4 1299.31    3.13   0
  -3   7   9   45.29    1.92   0
  -2  -8   6   24.08    1.66   0
  -2  -7   5    5.87    1.49   0
  -1  -1   1  662.61    1.20   0
   2   1  -1   10.79    0.87   0
   4  -7   0    3.28    1.56   0
   4  -5  -1  183.46    1.82   0
   4   3   0   14.32    1.85   0
   4   6   3    1.95    2.02   0
   4   7   5  140.11    2.63   0
   5  -7   0   79.85    1.90   0
   5   0  -1  402.78    2.91   0
   6  -6   0    2.48    2.24   0
   6   1   0   27.31    2.21   0
   7  -3   0    5.11    2.27   0
  -5  -4  10   49.02    2.72   0
  -5  -2   9    3.17    2.35   0
  -5   2   9   28.09    2.69   0
  -5   5  12   73.00    3.06   0
  -4  -1   6  518.43    2.81   0
  -4   0   6   18.52    1.74   0
  -4   1   6  164.17    2.32   0
  -4   6  10    2.23    2.13   0
  -3  -6   6   30.08    1.94   0
  -3  -2   4  188.42    1.73   0
  -3   1   4  301.54    1.74   0
  -2  -4   3   78.94    1.14   0
  -1  -5   2    5.54    0.76   0
   2  -6   0 1189.61    1.88   0
   2   8   6   -0.21    1.45   0
   3 -11   4  211.71    1.52   0
   4   4   1  183.27    2.31   0
   4   5   2   30.37    2.12   0
   5  -4  -1   74.33    2.04   0
   5   2   0   15.84    1.85   0
   5   5   3    7.64    2.33   0
   6   2   1    1.82    2.55   0
   6   4   3   42.12    2.78   0
   7   0   1    5.46    2.46   0
  -6  -1  12   21.18    3.07   0
  -6   1  12    5.69    3.36   0
  -4  -2   6   75.40    1.93   0
  -3   5   6  139.48    1.66   0
  -3   6   7    1.11    1.59   0
  -2   3   3   95.18    0.99   0
  -1  -8   4   66.72    1.21   0
  -1  -2   1 1457.92    1.81   0
   2   3   0  165.03    1.23   0
   3  -8   1   76.22    1.28   0
   5  -8   1  163.77    2.12   0
   5  -1  -1   50.55    1.81   0
   5   3   1   -1.68    2.23   0
   5   4   2  188.06    2.87   0
   6  -7   1   43.88    2.33   0
   6  -5   0  152.32    2.30   0
   6   0   0   75.44    2.32   0
   6   3   2   -4.15    2.23   0
   7  -1   1   70.91    2.66   0
   7   1   2   18.06    2.57   0
  -6  -2  12   -1.22    2.94   0
  -5  -1   8  213.47    2.78   0
  -5   3   9   36.42    2.21   0
  -5   5  11    8.41    2.58   0
  -4  -5   7    5.29    2.31   0
  -4  -3   6  461.60    2.79   0
  -4   2   6  578.63    2.76   0
  -4   4   7   17.70    2.00   0
  -4   5   8  302.81    2.57   0
  -3  -5   5  123.83    1.80   0
  -3   2   4   -2.19    1.09   0
  -3   4   5   40.22    1.47   0
  -2 -10   8   14.51    1.78   0
   2   0  -1 4702.76    3.97   0
   4   0  -1   13.14    1.44   0
   4   6   4    5.66    2.10   0
   6  -2   0  140.28    2.73   0
   6  -1   0  102.83    2.36   0
   6   1   1   91.04    2.81   0
   7  -4   1   80.01    2.56   0
   7  -3   1    0.79    2.38   0
   7  -2   1   36.38    2.46   0
  -6  -1  11   15.02    2.89   0
  -5  -4   9   -5.21    2.41   0
  -5  -2   8  137.45    2.65   0
  -5   2   8  474.74    3.50   0
  -4   6   9  191.79    2.46   0
  -2   0   2 2380.96    3.03   0
  -1 -10   6   16.18    1.43   0
  -1  -7   3  447.75    1.63   0
  -1   5   3  215.60    0.71   0
   0 -11   6   -0.92    0.99   0
   1   6   3    3.29    0.90   0
   3 -10   3   92.91    1.36   0
   3  -9   2    4.61    1.18   0
   3   5   2   27.60    1.69   0
   3   7   5    7.00    1.79   0
   4  -9   2    0.81    1.50   0
   4  -3  -1 1195.55    3.31   0
   4  -1  -1  115.41    1.67   0
   4   2   0  103.92    1.77   0
   5   5   4    3.08    2.51   0
   6  -8   2   55.89    2.27   0
   6  -3   0    5.35    1.97   0
   6   2   2   97.12    2.94   0
   7  -6   2   11.85    2.61   0
  -6   3  12   13.80    2.93   0
  -5  -6  10  121.24    3.23   0
  -5  -3   8  143.64    2.63   0
  -5   4   9   -2.95    2.46   0
  -4   3   6   72.31    1.78   0
  -3  -8   7   79.08    2.27   0
  -3  -7   6   32.06    1.97   0
  -2  -5   3  182.62    1.57   0
  -2  -2   2 1827.05    2.84   0
  -1   1   1  247.07    0.71   0
   1   2   0  289.99    0.90   0
   2  -2  -1  683.35    1.54   0
   2   4   1  217.71    1.43   0
   3  -3  -1  877.41    2.30   0
   4  -6   0  105.86    1.72   0
   4   5   3   48.45    2.19   0
   5  -5   0  397.26    2.76   0
   5   0   0    2.98    2.26   0
   7  -5   2   17.65    2.87   0
   7  -1   2   13.18    2.61   0
  -6  -1  10   22.58    3.23   0
  -5  -5   9    5.87    2.41   0
  -5   3   8  262.66    3.12   0
  -5   5  10   70.49    2.31   0
  -4  -6   7  148.07    2.67   0
  -4  -1   5  540.90    2.76   0
  -4   0   5 1805.97    4.28   0
  -3  -6   5    5.33    1.75   0
  -3  -4   4  194.94    1.83   0
  -3   3   4 2685.26    4.09   0
  -2  -8   5    2.56    1.58   0
  -2   5   4  241.17    1.27   0
  -2   6   5  300.62    1.35   0
  -2   8   8   95.45    1.28   0
  -1  -3   1  431.50    1.15   0
   2   5   2   17.00    1.15   0
   3  -6   0    2.64    1.01   0
   4   3   1  410.17    2.50   0
   5  -7   1   -0.86    1.49   0
   5   4   3   24.79    2.15   0
   6  -5   1   71.60    2.59   0
   7  -4   2    5.64    2.36   0
   7  -3   2   22.28    2.50   0
   7  -2   2   45.48    2.65   0
   7   0   3    6.41    2.98   0
  -6  -2  10   35.58    2.80   0
  -6   1  10   93.31    2.91   0
  -6   2  10   73.56    3.21   0
  -6   3  11   89.44    2.95   0
  -5  -2   7   27.47    2.66   0
  -5  -1   7    5.76    2.15   0
  -5   0   7 1044.86    4.19   0
  -5   1   7   47.92    2.11   0
  -4  -2   5   87.32    1.89   0
  -4   5   7   49.73    1.96   0
   3   2   0    8.14    1.20   0
   4   1   0  803.73    2.98   0
   4   6   5   -3.34    2.33   0
   5  -2   0  450.15    2.99   0
   5  -1   0   64.61    1.91   0
   5   5   5   46.38    2.83   0
   6  -7   2   18.75    1.94   0
   6  -4   1   13.53    2.42   0
   6  -2   1  284.68    3.31   0
   6  -1   1   -5.47    2.09   0
   6   1   2   10.77    2.28   0
   6   2   3    5.99    2.70   0
   6   3   4   -3.45    2.80   0
  -6  -3  10   10.06    2.74   0
  -5   2   7   32.54    2.42   0
  -4  -5   6    0.79    1.80   0
  -4  -3   5  464.72    2.70   0
  -4   2   5   76.09    1.70   0
  -3  -1   3 1546.67    3.29   0
  -3   0   3    3.84    1.14   0
  -2  -7   4   -0.96    1.34   0
   4  -5   0   21.39    1.67   0
   5  -9   3   -2.28    1.78   0
   5   1   1  216.36    2.40   0
   6  -8   3    8.27    2.18   0
   7  -5   3   17.91    2.90   0
   7  -2   3   23.07    3.11   0
  -6  -4  10   -3.33    3.12   0
  -6  -1   9   65.09    2.81   0
  -6   1   9  115.16    3.29   0
  -5   4   8   38.80    2.06   0
  -5   5   9    7.39    1.96   0
  -3   1   3  716.15    2.32   0
  -3   5   5  511.48    2.10   0
  -3   6   6   18.07    1.45   0
  -2   4   3  141.90    1.09   0
  -2   7   6   11.93    0.94   0
  -1  -6   2  496.71    1.55   0
   3   3   1  207.87    1.97   0
   4  -7   1   45.54    1.55   0
   4   0   0   -3.97    1.45   0
   4   5   4   83.69    2.35   0
   5  -6   1   37.27    1.74   0
   5   2   2   -1.86    2.35   0
   5   4   4   34.74    2.67   0
   6  -6   2   17.69    2.04   0
   7  -4   3   57.38    2.71   0
   7  -3   3    0.94    2.54   0
  -6  -2   9    3.17    2.61   0
  -6   2   9    0.32    2.89   0
  -5   3   7  443.15    3.01   0
  -4  -8   8   19.66    2.32   0
  -4  -7   7   13.08    2.18   0
  -4  -4   5   27.14    2.11   0
  -4   3   5  161.34    2.14   0
  -4   7   9    5.59    2.02   0
  -3  -3   3  101.71    1.78   0
  -3   8   9  139.76    1.90   0
   1   7   5  409.92    1.78   0
   1   8   7    2.34    1.33   0
   2  -7   1    2.30    0.77   0
   2  -5   0  561.13    1.47   0
   3  -5   0 1012.31    2.51   0
   3   1   0  682.99    2.29   0
   3   4   2   89.21    1.77   0
   3   5   3   20.65    1.69   0
   4   2   1   22.16    1.61   0
   5   0   1   17.20    1.89   0
   6  -5   2  147.23    2.79   0
   6   2   4   89.78    2.76   0
  -6  -3   9    6.80    2.64   0
  -6   4  10  108.55    3.12   0
  -5   0   6  105.47    2.32   0
  -5   1   6   17.40    1.92   0
  -4  -1   4  135.45    2.18   0
  -4   0   4  395.21    2.60   0
  -3   2   3   33.01    1.06   0
  -3   4   4  482.78    2.00   0
  -2  -6   3  885.68    2.53   0
  -1  -4   1 2070.54    2.38   0
   0   7   5   66.31    0.76   0
   3  -7   1   29.84    1.15   0
   4  -8   2   12.08    1.50   0
   4  -3   0    8.82    1.65   0
   4  -2   0  789.82    2.99   0
   4  -1   0   96.99    1.67   0
   4   4   3    2.38    1.66   0
   5  -5   1  169.02    2.12   0
   5  -1   1  172.05    2.56   0
   6  -4   2   22.94    2.22   0
   6  -3   2   12.36    2.58   0
   6  -2   2    1.77    2.29   0
   7  -3   4    7.51    3.09   0
   7  -2   4   23.08    2.80   0
  -6  -4   9   31.34    3.19   0
  -6  -1   8   10.73    2.57   0
  -6   0   8   10.03    2.60   0
  -6   1   8   21.08    2.95   0
  -6   3   9  106.74    2.72   0
  -5  -6   8   11.06    2.30   0
  -5   2   6  217.42    2.75   0
  -5   5   8   21.79    2.33   0
  -4   1   4  250.41    2.04   0
  -4   5   6   28.88    1.72   0
   0   8   7    5.96    0.99   0
   2   6   4   57.62    1.52   0
   3   6   5   22.93    1.93   0
   4 -10   4   46.04    1.52   0
   4  -9   3    0.89    1.46   0
   4  -6   1   60.26    1.68   0
   5  -8   3   22.65    1.98   0
   5  -3   1   73.12    2.22   0
   5  -2   1  185.16    2.25   0
   5   1   2  160.40    2.39   0
   5   4   5   31.93    2.37   0
   6   0   3   19.34    2.45   0
   6   2   5   -1.39    2.93   0
  -5  -3   6   14.42    2.12   0
  -5   6   9   89.20    2.47   0
  -4  -5   5   21.33    2.09   0
  -3  -6   4   37.07    1.78   0
  -1   2   1  266.90    0.70   0
   1 -10   4    0.53    0.63   0
   1   1   0 3487.44    2.56   0
   2   1   0  254.72    1.20   0
   3  -4   0  331.98    1.71   0
   3   0   0 1191.42    2.79   0
   4   1   1  621.84    2.78   0
   4   5   5    2.92    2.19   0
   5  -9   4   -5.57    1.97   0
   5   2   3   65.15    2.23   0
   5   3   4    4.14    2.11   0
   6  -1   3  108.62    2.77   0
   6   1   4   27.45    2.52   0
  -7   0  10   97.21    3.59   0
  -6   4   9   58.17    2.56   0
  -6   5  10   24.27    2.44   0
  -5   3   6  542.35    3.33   0
  -4  -3   4  896.27    3.31   0
  -4   2   4 1361.26    3.56   0
  -4   4   5    4.01    1.44   0
  -4   8  10    8.21    1.89   0
  -1  -9   4   36.45    1.09   0
  -1   4   2  536.84    0.86   0
   1  -4   0  244.80    0.65   0
   2 -11   5   13.89    1.07   0
   2   4   2 1537.65    3.03   0
   2   5   3  122.16    1.53   0
   3  -8   2  524.16    2.13   0
   3   2   1    8.40    1.24   0
   5  -6   2   33.73    1.80   0
   5   0   2   18.50    2.04   0
   6  -7   4    5.91    2.14   0
   6  -5   3   48.69    2.38   0
   6  -4   3   32.45    2.78   0
   6  -2   3    5.89    2.42   0
   6   0   4   22.44    2.99   0
  -7   1  10   30.63    2.91   0
  -6  -4   8   83.53    3.11   0
  -6   0   7   11.14    2.83   0
  -6   3   8   89.92    2.56   0
  -5   0   5  386.80    2.83   0
  -4  -8   7   18.79    2.33   0
  -4  -7   6    4.74    2.13   0
  -4   7   8    7.80    1.69   0
  -2  -9   5   87.43    1.64   0
  -2  -8   4  166.60    1.78   0
  -2   3   2 2612.71    2.97   0
  -1 -10   5   15.56    1.14   0
   1  -9   3   21.50    0.63   0
   2  -8   2  104.32    1.08   0
   3 -10   4    2.74    1.42   0
   3  -9   3   79.99    1.41   0
   3  -2   0 2176.31    3.60   0
   4  -5   1  370.41    2.34   0
   4   0   1   78.61    1.71   0
   4   2   2    6.73    1.65   0
   4   4   4  107.09    2.17   0
   5  -5   2    3.55    2.21   0
   6   1   5   71.04    2.84   0
  -7   2  10   44.82    2.92   0
  -6  -2   7   69.09    2.71   0
  -5  -2   5  108.23    2.22   0
  -4  -6   5   78.31    2.24   0
  -4  -4   4   48.22    1.79   0
  -4   3   4   71.75    1.89   0
  -3  -5   3    4.91    1.54   0
  -3  -1   2  345.12    1.79   0
  -3   0   2   65.70    1.43   0
  -3   8   8    3.85    1.34   0
  -2  -5   2  327.19    1.65   0
   1   6   4   40.64    1.20   0
   3  -6   1  393.63    1.86   0
   3   3   2   14.54    1.38   0
   3   4   3  577.83    2.82   0
   3   6   6   15.78    2.07   0
   4   5   6    4.05    2.03   0
   5  -7   3   49.31    1.94   0
   5  -4   2  325.12    2.90   0
   5  -2   2   32.70    2.32   0
   5  -1   2  100.07    2.17   0
   5   1   3  195.17    2.63   0
   5   2   4   63.56    2.31   0
   5   3   5   -3.63    2.31   0
   6  -1   4   71.28    2.75   0
  -7  -1   9   38.59    3.03   0
  -7   1   9   23.18    3.15   0
  -6  -3   7   55.39    2.96   0
  -6   4   8    7.95    2.28   0
  -5  -5   6   23.57    2.16   0
  -5   2   5   79.89    1.98   0
  -5   4   6    2.90    1.75   0
  -3  -9   6    3.30    1.94   0
  -3  -2   2   15.85    1.23   0
  -3   5   4  117.61    1.38   0
  -3   6   5  730.61    2.25   0
  -2   0   1 4664.07    4.10   0
   0  -6   1  854.99    0.86   0
   0  -3   0 3161.86    1.16   0
   2 -10   4   86.14    1.23   0
   4 -10   5   24.94    1.86   0
   4  -8   3  137.46    1.88   0
   5  -9   5    2.75    2.15   0
   5  -8   4   14.28    2.13   0
   5  -3   2   -0.87    1.77   0
   6  -5   4   -1.10    2.25   0
   6  -4   4   77.54    3.02   0
   6  -3   4    5.93    2.85   0
   6   1   6    6.76    2.77   0
  -7   2   9   56.49    2.84   0
  -6   3   7   50.74    2.66   0
  -4  -2   3   -0.54    1.90   0
  -4  -1   3  100.38    1.80   0
  -4   0   3 1648.57    3.90   0
  -4   5   5    1.39    1.61   0
  -4   8   9   17.87    1.75   0
  -3   1   2  186.17    1.44   0
   2  -9   3   86.19    1.14   0
   2   6   5   14.28    1.55   0
   2   7   7   35.36    1.80   0
   3   1   1  138.98    1.55   0
   4  -9   4   12.83    1.65   0
   4   4   5  139.75    2.68   0
   5  -6   3   41.31    2.27   0
   5   0   3   99.93    2.33   0
  -6  -1   6   77.11    2.59   0
  -6   1   6    3.93    2.60   0
  -5  -7   7   -3.51    2.50   0
  -5   3   5  550.82    2.96   0
  -4  -5   4    1.58    1.60   0
  -4   1   3   42.33    1.56   0
  -3  -3   2 1417.92    3.24   0
  -2  -3   1 1021.78    2.25   0
   1   7   6    2.82    1.41   0
   2  -3   0 3383.26    3.31   0
   2  -1   0  136.51    0.94   0
   2   2   1  224.29    1.26   0
   3   5   5    5.71    1.98   0
   3   6   7   21.00    2.34   0
   4  -6   2   82.03    1.81   0
   4   2   3  115.53    2.03   0
   4   3   4   39.00    1.92   0
   5  -1   3  103.79    2.70   0
   6  -6   5    3.86    2.46   0
  -7  -2   8    1.48    3.19   0
  -7   0   8   55.18    2.86   0
  -7   1   8   69.81    2.81   0
  -6   2   6  178.22    2.98   0
  -6   5   8   -1.62    2.13   0
  -5  -6   6    6.20    2.10   0
  -5  -1   4  559.62    3.10   0
  -5   0   4  241.30    2.45   0
  -5   5   6  328.61    2.72   0
  -4  -7   5    7.31    1.99   0
  -4  -3   3  231.09    2.13   0
  -4   2   3  285.79    2.05   0
  -4   4   4    7.69    1.41   0
  -4   7   7  136.99    1.87   0
  -3   2   2 1254.59    2.75   0
  -3   4   3    8.35    0.95   0
  -2   1   1   59.77    0.79   0
  -2   5   3  843.07    1.75   0
  -1  -7   2    1.37    0.81   0
   1   0   0  429.24    0.93   0
   2  -6   1  517.22    1.57   0
   3  -7   2  200.44    1.81   0
   3  -5   1  782.87    2.44   0
   3   2   2   94.29    1.78   0
   4   0   2   22.13    1.64   0
   4   5   8    4.95    2.90   0
   5  -7   4  165.95    2.39   0
   5  -5   3  114.58    2.25   0
   5  -4   3   81.04    2.50   0
   5  -2   3  265.17    3.03   0
   5   3   7   17.62    2.64   0
   6  -5   5   17.88    2.54   0
   6  -4   5   42.62    2.69   0
   6  -3   5    1.64    2.59   0
   6  -1   6   61.97    3.47   0
  -7   2   8   87.09    2.88   0
  -7   4   9   34.47    3.29   0
  -6  -5   7   30.45    2.52   0
  -6  -3   6  166.84    2.83   0
  -5  -5   5    3.11    2.36   0
  -5  -2   4   19.30    1.97   0
  -3  -6   3  451.72    2.39   0
   1   8   9    0.56    1.77   0
   2   5   4    1.67    1.42   0
   2   7   8   35.40    2.11   0
   3   0   1 1506.03    3.20   0
   3   3   3    9.46    1.73   0
   3   4   4  594.09    2.96   0
   4  -7   3  303.05    2.42   0
   4  -5   2  322.54    2.46   0
   4   4   6   94.12    2.49   0
   5  -8   5   33.31    2.06   0
   5  -3   3    2.50    1.99   0
   5   0   4  159.70    2.68   0
   5   2   6   97.12    3.19   0
   6   0   7    8.69    2.98   0
  -6  -4   6   32.76    2.83   0
  -6   3   6   26.27    2.20   0
  -5   2   4   16.83    1.75   0
  -5   4   5  121.01    2.02   0
  -5   7   8   14.97    2.11   0
  -4  -6   4  193.87    2.49   0
  -4  -4   3    5.90    1.62   0
   1  -3   0   19.40    0.43   0
   2   3   2  740.74    2.23   0
   2   4   3  107.57    1.51   0
   3  -4   1   59.84    1.38   0
   3   6   8   66.71    2.55   0
   4   1   3  133.27    2.05   0
   4   3   5   23.98    2.48   0
   5  -6   4    1.78    1.98   0
   5   1   5   -1.94    2.38   0
   6  -5   6   11.45    2.73   0
   6  -3   6    7.83    2.76   0
   6  -1   7   -1.27    3.51   0
  -7  -1   7   -6.11    2.59   0
  -7   0   7   -1.99    2.63   0
  -7   1   7   14.86    2.66   0
  -6   0   5  113.22    2.59   0
  -6   1   5    0.66    2.55   0
  -6   5   7    6.07    2.45   0
  -4   3   3  855.16    2.87   0
  -4   8   8   71.00    1.77   0
  -2  -4   1    6.89    0.99   0
   2   6   6   10.00    1.68   0
   4  -9   5    3.03    1.93   0
   4  -8   4  214.51    2.34   0
   4  -4   2    1.58    1.53   0
   4  -2   2 1102.76    3.50   0
   4   2   4   25.64    1.91   0
   4   4   7   52.55    2.80   0
   5  -7   5   38.88    2.56   0
   5  -5   4   64.85    2.70   0
   5   2   7   37.69    2.75   0
   6  -2   7   27.37    3.61   0
  -7  -2   7    0.82    2.68   0
  -7   2   7   -0.08    2.59   0
  -7   4   8   44.43    3.03   0
  -6   2   5  238.52    3.15   0
  -5   3   4   -0.84    1.73   0
  -4  -1   2  514.22    2.52   0
  -4   0   2  269.48    2.25   0
  -4   6   5  246.44    2.07   0
  -3  -8   4   64.27    1.88   0
  -3   3   2  448.51    1.80   0
  -3   8   7   91.06    1.37   0
  -2  -9   4  160.42    1.70   0
  -2   2   1  696.96    1.63   0
  -2   4   2   34.71    0.76   0
  -2   7   5  138.53    0.93   0
   0   8   8    6.06    1.25   0
   1  -1   0 1889.93    1.78   0
   2   1   1 1840.76    2.84   0
   2   7   9    2.89    2.13   0
   3  -3   1  417.66    1.86   0
   3  -2   1 1148.93    2.80   0
   3   1   2  152.50    1.91   0
   4  -6   3    1.87    1.77   0
   5  -4   4  152.25    2.52   0
   5  -3   4   37.38    2.27   0
   5  -2   4  160.85    2.61   0
   5   0   5    6.66    2.28   0
   5   1   6   19.34    2.59   0
   6  -4   7   49.36    3.56   0
   6  -3   7   -0.23    2.96   0
  -7   3   7  110.39    3.19   0
  -6  -3   5  101.70    2.59   0
  -5  -1   3  353.83    2.65   0
  -5   5   5   35.15    2.07   0
  -5   6   6  313.43    2.68   0
  -5   8   9    5.24    1.88   0
  -4  -2   2  172.87    1.93   0
  -4   5   4  359.41    2.07   0
  -3  -1   1 1163.02    2.81   0
  -3   0   1  323.10    1.86   0
  -2 -10   5    0.35    1.34   0
  -1  -2   0  295.41    0.92   0
   1  -2   0 2530.89    1.95   0
   1   2   1  393.87    1.12   0
   3  -6   2   55.08    1.43   0
   3   4   5   88.60    2.20   0
   4   0   3  680.39    3.11   0
   4   3   6   31.10    2.22   0
   4   4   8   -2.09    2.86   0
   5   2   8   10.28    2.92   0
  -7  -1   6   56.98    3.09   0
  -6  -4   5   60.00    2.84   0
  -6   3   5  167.98    2.56   0
  -5  -2   3    4.74    1.83   0
  -5   1   3  411.91    2.69   0
  -5   7   7   -3.04    1.97   0
  -4  -7   4    0.59    1.97   0
  -3  -7   3    5.58    1.55   0
  -3  -2   1   23.90    1.24   0
  -3   6   4  250.93    1.61   0
   2 -11   6   46.23    1.51   0
   2  -7   2   69.58    1.05   0
   2  -5   1   43.22    0.92   0
   3   2   3   68.70    1.59   0
   3   5   7    0.58    1.94   0
   4  -5   3  293.97    2.60   0
   4  -1   3   36.41    2.08   0
   4   1   4  135.66    2.17   0
   4   2   5  277.37    2.78   0
   4   4   9    8.43    3.18   0
   5  -7   6   97.38    3.08   0
   5   0   6    2.79    2.58   0
   5   1   7   73.59    2.99   0
  -7   2   6   61.56    3.07   0
  -7   4   7    7.57    2.81   0
  -6  -1   4   12.52    2.23   0
  -6   0   4  226.32    2.75   0
  -6   5   6  106.80    2.79   0
  -5  -3   3  316.81    2.72   0
  -5   4   4   -1.25    1.67   0
  -4   2   2  159.72    1.77   0
  -4   4   3   41.79    1.46   0
  -3   1   1    0.90    1.04   0
  -3   5   3  702.26    2.16   0
  -1   0   0  441.10    0.99   0
   0   5   3   11.10    0.60   0
   0   7   6   48.60    1.17   0
   2   5   5  173.32    1.92   0
   2   6   7   92.79    2.11   0
   3   0   2  563.82    2.33   0
   4  -9   6   -1.43    2.04   0
   4  -8   5  166.93    2.46   0
   4  -4   3  194.86    2.38   0
   4  -2   3  261.69    2.57   0
   4   3   7   32.04    3.04   0
   5  -4   5   25.79    2.31   0
   5   1   8   10.23    3.51   0
  -6  -2   4   21.22    2.31   0
  -6   4   5   14.17    2.48   0
  -5  -7   5   27.93    2.43   0
  -4  -6   3   18.77    1.99   0
  -4  -4   2  230.26    2.42   0
  -3   7   5   13.94    1.08   0
  -2  -7   2  463.18    1.92   0
  -1  -3   0 2590.21    2.43   0
   2   0   1   34.92    0.85   0
   2   2   2   15.44    1.11   0
   3  -7   3    9.22    1.45   0
   3  -5   2  581.72    2.42   0
   3   4   6   14.56    2.14   0
   3   5   8  207.77    3.06   0
   4  -3   3  195.45    2.16   0
   4   0   4   14.96    2.18   0
   5  -6   6   -0.13    2.43   0
   5  -1   6   65.13    2.82   0
  -7   3   6    0.32    2.40   0
  -6  -5   5   10.70    2.28   0
  -6  -3   4    5.90    2.28   0
  -5  -4   3    4.11    1.91   0
  -4   8   7   60.07    1.67   0
  -3   2   1 1085.36    2.67   0
  -3   4   2  103.07    1.32   0
  -1   3   1 1937.13    1.61   0
   2   4   4    0.79    1.50   0
   3 -10   6   18.33    1.83   0
   3  -1   2   43.77    1.66   0
   4  -6   4   43.96    2.03   0
   4   1   5   43.76    2.10   0
   4   2   6   89.91    2.44   0
   5  -5   6   26.39    2.53   0
   5  -3   6    3.37    2.96   0
   5  -2   6    7.83    2.69   0
   5   0   8   28.57    3.57   0
   5   1   9    2.82    3.16   0
  -7   1   5    4.22    2.49   0
  -7   5   7   14.41    2.43   0
  -6   3   4  318.16    3.13   0
  -5   5   4    7.28    1.87   0
  -5   6   5  291.64    2.61   0
  -4   3   2  653.13    2.58   0
  -2  -2   0  201.25    1.26   0
   0   8   9   24.41    1.62   0
   2 -10   5    9.22    1.26   0
   2  -8   3    2.60    1.05   0
   2  -4   1    4.59    0.80   0
   2   6   8   18.44    2.20   0
   3  -9   5   49.30    1.70   0
   3  -8   4  140.17    1.85   0
   3  -4   2   37.24    1.31   0
   3   1   3  852.24    2.94   0
   3   3   5    2.32    2.08   0
   3   5   9   34.09    2.52   0
   4  -7   5    5.25    2.21   0
   4  -1   4   26.05    1.91   0
   4   3   9   -1.46    3.22   0
   5  -6   7   43.40    3.28   0
   5  -4   6   10.41    2.59   0
   5  -1   7   72.49    3.06   0
  -7   4   6    5.47    2.37   0
  -6  -4   4    4.75    2.26   0
  -6   5   5  227.68    3.00   0
  -6   6   6   10.23    2.23   0
  -5  -5   3   42.95    2.36   0
  -5  -2   2   58.22    2.27   0
  -5   0   2  337.62    2.59   0
  -5   7   6   66.72    1.99   0
  -4  -5   2    8.22    1.86   0
  -4  -1   1   43.64    1.59   0
  -4   0   1    9.85    1.46   0
  -4   5   3  349.46    2.19   0
  -3  -9   4   32.54    1.65   0
  -2   0   0 1689.53    2.56   0
   1   3   2 1099.86    1.94   0
   2  -9   4  113.88    1.38   0
   2  -1   1  303.44    1.30   0
   2   5   6    6.68    1.78   0
   3  -3   2  992.19    2.81   0
   3   4   7   43.43    2.65   0
   3   5  10   11.28    3.07   0
   4  -9   7    9.68    2.04   0
   4  -8   6   40.18    2.38   0
   4  -5   4  722.23    3.31   0
   4   3  10   12.07    3.46   0
   5  -7   8   25.75    2.79   0
   5  -5   7   66.77    3.31   0
   5  -3   7   44.97    3.36   0
   5  -2   7    7.67    2.87   0
   5  -1   8  169.48    3.62   0
  -7  -3   5   37.50    2.64   0
  -7   3   5    3.44    2.34   0
  -6  -2   3   24.17    2.71   0
  -6   0   3   -1.26    2.07   0
  -6   1   3    6.31    2.12   0
  -6   7   7    4.30    2.18   0
  -5  -3   2   71.35    2.41   0
  -5   4   3  106.26    1.92   0
  -4  -2   1   88.66    1.72   0
  -4   1   1  123.77    1.72   0
  -4   7   5   26.79    1.46   0
  -2  -3   0  168.73    1.23   0
   2  -2   1  999.74    2.05   0
   2   6   9   25.12    2.51   0
   3  -6   3  343.35    2.18   0
   4  -4   4   38.42    1.92   0
   4  -3   4    4.63    1.79   0
   4   1   6  361.26    3.24   0
   5  -1   9   25.14    3.67   0
  -7   0   4   40.00    2.96   0
  -7   5   6    8.86    2.63   0
  -6  -5   4    5.53    2.23   0
  -5  -7   4    1.88    2.37   0
  -5   2   2  584.79    2.96   0
  -4  -3   1   90.27    1.77   0
  -4   4   2   -2.81    1.59   0
  -3  -5   1  110.80    1.69   0
  -3   3   1  863.80    2.40   0
  -1   1   0 1888.76    1.82   0
   2   1   2 2651.01    3.66   0
   3   0   3   47.43    1.52   0
   3   4   8    9.07    2.77   0
   4  -6   5    1.98    1.90   0
   4  -1   5  393.50    3.34   0
   4   2   8   -6.71    2.60   0
   5  -5   8    3.20    2.83   0
   5  -4   8  128.23    3.81   0
  -7   4   5   21.97    2.36   0
  -4   2   1    1.66    1.44   0
  -3  -1   0  688.12    2.28   0
  -2   1   0  129.09    0.95   0
   4  -7   6  124.99    2.48   0
   4   1   7   79.88    2.61   0
   5  -2   9   10.59    3.32   0
  -7   2   5   71.90    3.72   0
  -6   2   5  244.53    3.74   0
  -6   3   3   31.47    2.81   0
  -6   4   0  160.73    3.49   0
  -5  -1   9   27.40    2.35   0
  -4  -3  10  496.80    3.43   0
  -4   0   7   34.91    2.45   0
  -4   4  -2    3.41    1.82   0
  -3  -6  11    7.37    1.83   0
  -3  -4  10    5.16    1.57   0
  -3   0   6 3195.17    5.43   0
  -3   4  -7   25.78    1.54   0
  -2  -6  10  281.06    2.12   0
  -2  -3   8  380.91    2.14   0
  -2  -1   6  504.44    2.04   0
   2  -7   3   18.39    1.33   0
   2  -2  -4  198.88    1.98   0
   3  -8   0  320.36    3.00   0
   3  -5 -14   73.95    3.47   0
   3  -4  -6  100.93    2.83   0
   4 -10  -6    1.69    3.83   0
   4  -9  -7   88.87    4.32   0
   4  -9  -6  144.95    4.73   0
   4  -8 -10    3.83    4.63   0
   4  -8  -8   64.31    4.88   0
  -7  -1   9   34.15    3.07   0
  -6  -2  10   35.58    2.72   0
  -6  -1   9   62.85    2.86   0
  -5   4  -1    2.93    2.34   0
  -4  -2   9  206.90    2.75   0
  -4  -1   8   52.55    2.46   0
  -3  -3   9   74.34    2.06   0
  -2  -2   7  947.92    2.80   0
  -1  -7   9   43.66    1.16   0
  -1  -5   8   19.68    1.13   0
   1   0 -13   35.24    2.46   0
   2  -2 -14    9.35    2.99   0
   3 -10   1   38.27    2.33   0
   4 -10  -5   -1.73    3.40   0
   4  -9  -5  221.81    4.19   0
   4  -8  -6  217.73    4.30   0
   4  -7 -10  115.29    5.10   0
   4  -7  -9    3.50    5.05   0
  -7   3   2    2.55    3.08   0
  -7   4  -2    9.64    4.27   0
  -6   4  -1   14.50    3.03   0
  -5  -4  11   26.37    2.32   0
  -5   1   6   17.53    2.28   0
  -4  -5  11  287.82    3.01   0
  -4   4  -3  203.98    2.66   0
  -3  -1   7  430.74    2.48   0
  -1   2 -14  139.14    1.98   0
   2  -1 -11  274.78    3.57   0
   2  -1  -9   90.56    2.87   0
   3  -9   1    4.50    2.02   0
   3  -4 -14   91.87    3.80   0
   3  -3  -9  191.79    4.15   0
   4  -9  -4    2.59    3.65   0
   4  -8  -5    4.65    3.06   0
   4  -7 -11   45.84    4.06   0
  -7   2   4  138.99    3.39   0
  -6   1   6    3.24    2.52   0
  -5  -3  10   48.31    2.88   0
  -5   0   7 1002.35    4.32   0
  -4   1   5   11.15    1.85   0
  -3  -7  11   55.39    1.86   0
  -3   2   2 1337.28    3.36   0
  -2   3 -13   36.93    1.12   0
  -1  -1   4   37.37    0.82   0
   2  -3  -1 1034.35    2.61   0
   2  -2  -3 3436.53    4.96   0
   2  -1  -7  825.68    3.68   0
   3  -5  -2  256.78    2.75   0
   3  -4  -4  505.69    3.18   0
   3  -3 -12  247.99    4.18   0
   3  -3  -8  187.00    3.34   0
   3  -3  -7  193.30    3.52   0
   4  -7  -6   85.59    3.36   0
   4  -6 -11   40.87    4.48   0
   4  -6 -10    2.05    3.99   0
   4  -6  -9  182.80    4.65   0
   4  -6  -8  174.41    4.72   0
  -7  -2   9   21.00    3.17   0
  -7  -1   8   22.15    3.16   0
  -7   3   1   53.95    3.28   0
  -7   4  -4   -3.14    4.00   0
  -6  -3  10    9.55    2.58   0
  -5  -5  11   35.62    2.68   0
  -5  -2   9    7.40    2.23   0
  -5  -1   8  213.52    2.84   0
  -5   3   1   57.72    2.73   0
  -4   2   3  297.55    2.50   0
  -4   4  -4   39.01    2.26   0
  -3   3  -1  409.63    2.06   0
  -2  -7  10   85.99    1.70   0
   1  -1  -1  265.89    1.01   0
   2  -8   4  365.92    1.85   0
   2  -1 -13  388.75    3.95   0
   2  -1  -6 1800.98    4.48   0
   3  -8   1   74.28    2.13   0
   3  -3 -13   23.45    3.60   0
   4  -9  -3    1.47    2.68   0
   4  -6 -12  176.43    4.44   0
   4  -6  -7  756.10    5.33   0
  -7   2   3   32.32    3.49   0
  -6  -2   9    3.17    2.50   0
  -5   1   5  125.76    2.83   0
  -4  -6  11   41.31    2.26   0
  -4  -4  10   10.73    1.90   0
  -4   0   6   16.78    1.86   0
  -4   3   0   13.84    2.20   0
  -4   4 -10    4.96    1.51   0
  -3  -8  11   24.11    1.91   0
  -2   0   4  362.67    1.66   0
   0   2 -10  794.68    3.05   0
   0   2  -9    4.82    1.57   0
   0   2  -8  129.85    1.54   0
   1   0 -15    0.50    2.38   0
   2  -5   2   34.46    1.20   0
   3 -10   2   -1.41    2.06   0
   3  -3 -14   12.70    3.33   0
   3  -3  -6  874.24    4.11   0
   4 -10  -2    5.27    3.04   0
   4  -8  -3  160.34    3.48   0
   4  -6  -6  200.37    3.56   0
  -7   3   0    3.06    3.15   0
  -6   2   3   13.77    3.01   0
  -6   4  -4   75.23    3.91   0
  -5   2   3  558.36    3.42   0
  -4  -3   9   67.13    2.36   0
  -3   0   5  938.91    3.02   0
  -1  -4   7  143.75    1.21   0
  -1   2 -15   36.05    1.75   0
   0   2 -11  596.94    2.81   0
   1  -2   1 2539.16    2.20   0
   1   1 -10   75.88    2.42   0
   1   1  -9   70.21    2.19   0
   2  -6   3   26.24    1.08   0
   2  -4   1    3.83    0.97   0
   2  -1 -14  189.00    3.07   0
   4  -9  -2   45.36    2.85   0
   4  -6  -5  243.11    3.72   0
   4  -5 -11   56.52    3.87   0
   4  -5 -10   37.11    4.04   0
   4  -5  -8  306.38    4.09   0
  -7  -1   7   -6.81    3.12   0
  -7   0   6    9.11    2.79   0
  -6   4  -6   32.44    3.80   0
  -5   4  -5   26.04    3.31   0
  -4  -2   8  395.92    2.79   0
  -4   1   4  248.58    2.58   0
  -3  -4   9    5.55    1.77   0
  -2  -8  10  182.17    1.98   0
  -2   1   2   97.26    1.09   0
  -1  -8   9    3.35    1.10   0
   0   1 -16  129.44    2.45   0
   0   2  -7 1065.44    2.42   0
   1   0 -16    5.14    2.25   0
   1   1 -11   -0.09    2.19   0
   1   1  -8   92.30    1.85   0
   2  -1 -15   17.72    2.94   0
   2  -1  -5 1280.05    3.45   0
   3  -9   2    2.75    1.71   0
   3  -7   1   27.85    1.77   0
   3  -3 -15    2.77    2.82   0
   3  -2  -9   34.53    3.33   0
   4  -7  -3  164.97    3.07   0
   4  -5 -13   81.99    3.78   0
  -7  -2   8   -2.26    2.77   0
  -7   1   4   19.06    2.84   0
  -6   0   6  379.78    3.49   0
  -5  -3   9  545.31    3.57   0
  -5  -1   7    7.94    2.63   0
  -4  -5  10  122.52    2.49   0
  -4   2   2  164.96    2.14   0
  -4   4  -8  102.01    2.77   0
  -4   4  -7  352.12    3.17   0
  -3  -6  10  122.06    2.07   0
  -3  -3   8  900.08    3.32   0
  -3   1   3  752.83    2.75   0
  -3   2   1 1112.92    2.98   0
  -3   3  -2  991.47    2.90   0
  -2  -4   8   12.88    1.39   0
  -1  -3   6 1785.12    2.64   0
   0   2 -12  602.70    2.87   0
   2  -2  -2  745.15    2.23   0
   3  -2 -13    3.76    3.22   0
   3  -2 -12   73.74    3.14   0
   4 -10  -1   51.21    2.72   0
   4  -8  -2  265.68    3.00   0
   4  -6  -4   96.87    2.65   0
  -6  -1   7  229.87    3.18   0
  -6   1   4   15.94    2.52   0
  -6   2   2   44.13    2.59   0
  -6   3  -1   17.27    3.41   0
  -5  -5  10   49.32    2.69   0
  -5  -2   8  134.42    2.53   0
  -5   1   4   33.01    2.15   0
  -4   3  -1   24.51    1.79   0
  -3  -2   7  239.78    2.04   0
  -1   1   0 1908.97    1.98   0
   1   1 -13  153.31    2.52   0
   1   1  -7    4.40    1.39   0
   2   0 -11   16.59    2.94   0
   2   0 -10   44.83    3.07   0
   3  -8   2  516.02    2.70   0
   3  -4  -2   99.50    1.75   0
   3  -3  -4 2752.31    5.50   0
   3  -2  -7  425.36    3.25   0
   4  -9  -1   67.52    2.61   0
   4  -4 -11  191.41    4.41   0
   4  -4 -10    9.47    3.41   0
   4  -4  -9   -6.13    3.31   0
  -7  -1   6   58.46    3.30   0
  -7   0   5   33.04    2.79   0
  -7   3  -3    4.81    3.80   0
  -5   3  -1   76.75    2.44   0
  -4  -4   9   11.65    2.21   0
  -4   0   5 1751.75    4.46   0
  -2  -6   9    1.56    1.51   0
  -2  -3   7  225.64    1.75   0
  -2  -2   6  936.16    2.47   0
  -1  -6   8  270.76    1.51   0
  -1   3 -10   14.79    1.17   0
   0   2 -13  239.95    2.29   0
   2  -7   4  290.53    1.43   0
   2  -3   0 3436.08    3.95   0
   2   0 -12    1.23    2.22   0
   3 -11   3   58.64    1.87   0
   3  -2 -15    6.93    3.05   0
   4  -7  -2    9.65    2.44   0
   4  -6  -3   81.94    2.72   0
   4  -4 -14  157.58    4.28   0
   4  -4  -8  407.35    4.15   0
   5  -9  -6    1.19    3.20   0
   5  -8  -7    4.79    3.35   0
   5  -7 -10   36.20    4.22   0
  -7  -2   7    5.03    2.71   0
  -7   3  -4    4.80    3.85   0
  -6  -4   9   26.25    2.66   0
  -6   0   5  109.58    2.68   0
  -5  -4   9   -4.10    2.61   0
  -5   0   5  383.78    3.40   0
  -4  -6  10   23.29    2.25   0
  -3  -7  10    5.10    1.76   0
  -1  -9   9  104.33    1.37   0
   2   0 -13  103.24    2.59   0
   2   0  -8 1494.46    4.48   0
   3 -10   3   90.45    1.87   0
   3  -2  -6   51.72    2.13   0
   4  -8  -1  118.16    2.28   0
   5  -9  -5   71.71    3.66   0
   5  -8  -6   34.58    3.64   0
   5  -7  -8   13.52    3.54   0
  -7   2   0   27.08    3.05   0
  -6  -3   8  165.98    3.05   0
  -6   1   3    7.49    2.40   0
  -6   2   1  225.52    3.18   0
  -5  -6  10  112.07    2.89   0
  -5   2   1  261.67    3.11   0
  -4  -3   8   38.41    1.89   0
  -4  -2   7  296.54    2.78   0
  -4  -1   6  508.75    2.87   0
  -4   1   3   42.31    1.77   0
  -4   2   1    2.43    1.73   0
  -3  -5   9   15.17    1.50   0
  -3   3  -3  334.45    2.12   0
  -2   2  -1 1037.25    2.14   0
  -1   2  -3 1317.53    1.21   0
  -1   3 -11   14.22    1.20   0
   0 -10   8    0.08    0.77   0
   0   2 -14   20.13    1.81   0
   0   2  -6 1884.32    2.45   0
   1   1  -6    6.78    1.13   0
   2   0 -14   10.14    2.57   0
   2   0  -7 1690.73    4.36   0
   3  -3  -3 1232.90    3.56   0
   4  -9   0  101.92    2.40   0
   4  -5  -4  368.23    3.05   0
   4  -4  -6  557.31    3.75   0
   4  -3 -12  141.88    4.50   0
   4  -3 -10   33.43    3.81   0
   5  -6 -11  209.31    5.10   0
   5  -6 -10  207.81    4.58   0
  -7   1   2    0.68    2.81   0
  -6   3  -3    3.64    2.70   0
  -5  -1   6    8.63    2.04   0
  -5   1   3  404.29    2.99   0
  -4  -7  10   -2.76    2.06   0
  -3  -8  10    2.33    1.87   0
  -3   2   0 2289.23    4.03   0
  -2   0   3 2854.40    3.66   0
  -1 -10   9   28.04    1.30   0
   1   1 -15   58.43    2.24   0
   3  -9   3   82.01    1.72   0
   3  -2  -5  511.98    2.84   0
   3  -1 -12   48.84    2.99   0
   4  -3 -14   85.09    3.94   0
   4  -3  -9  939.20    5.33   0
   5  -9  -4  169.40    3.29   0
   5  -8  -5  343.14    3.98   0
   5  -7  -6   62.95    3.20   0
   5  -6  -8   10.01    3.38   0
  -7  -3   7   20.00    2.82   0
  -7  -2   6   44.47    2.91   0
  -6   2   0  139.50    2.92   0
  -6   3  -4    5.71    3.27   0
  -4  -5   9  311.10    2.97   0
  -3  -4   8    3.68    1.78   0
  -3   1   2  193.47    1.82   0
  -2   3  -5   10.46    0.86   0
  -1   3 -12    6.30    1.23   0
   3  -7   2  199.64    1.82   0
   3  -1  -9 1129.24    4.81   0
   4  -6  -2   68.01    2.11   0
   4  -5  -3  367.98    3.11   0
   4  -4  -5    3.21    2.16   0
   4  -3  -8  786.19    4.61   0
   5  -8  -4   72.93    3.33   0
   5  -6  -7   37.93    3.17   0
   5  -5 -12   72.96    4.76   0
  -7   0   3   70.98    2.96   0
  -7   1   1   30.64    2.85   0
  -7   2  -2   47.83    3.20   0
  -6  -4   8   65.47    2.70   0
  -5   0   4  232.40    2.97   0
  -5   3  -3    3.17    2.24   0
  -4   0   4  380.08    2.52   0
  -3  -6   9  449.55    2.83   0
  -3  -1   5  148.32    1.69   0
  -2  -7   9   21.51    1.36   0
  -2  -5   8  824.60    2.69   0
  -2   1   1   60.43    0.91   0
   0   2 -15    0.02    1.74   0
   1   1 -16    8.76    2.05   0
   2  -1  -3  401.87    1.76   0
   2   0 -16    3.01    2.50   0
   2   0  -6  607.62    2.52   0
   3  -1  -8  529.45    3.44   0
   4  -8   0  270.56    2.41   0
   4  -3  -7  620.32    3.93   0
   5  -9  -3   18.43    2.95   0
   5  -7  -5   34.15    2.80   0
   5  -5 -10   72.03    3.86   0
   5  -5  -9   14.42    3.46   0
  -7  -1   4   59.79    2.95   0
  -7   2  -3   22.11    4.00   0
  -6  -3   7   56.89    2.62   0
  -6  -2   6   22.41    2.46   0
  -6  -1   5   14.53    2.35   0
  -6   3  -7    1.79    3.82   0
  -5  -4   8   23.69    2.59   0
  -3  -3   7 1010.81    3.17   0
  -3  -2   6  132.46    1.72   0
   3  -3  -2  501.52    2.47   0
   3  -2  -4    0.49    1.59   0
   3  -1  -7   10.31    2.38   0
   5 -10  -2   -1.70    2.64   0
   5  -6  -6  311.41    3.80   0
  -7  -3   6    3.67    2.81   0
  -7  -2   5   11.22    2.76   0
  -7   0   2   31.35    2.82   0
  -6  -5   8   13.75    2.95   0
  -5  -6   9  122.89    2.61   0
  -5  -3   7  246.11    3.14   0
  -5  -1   5   71.05    2.22   0
  -5   3  -4   37.34    2.30   0
  -4  -3   7  147.17    2.43   0
  -4  -1   5  545.04    2.85   0
  -4   1   2  144.60    2.00   0
  -2  -1   4 1123.93    2.52   0
  -1  -5   7   28.89    1.06   0
   1   1  -5    1.61    0.75   0
   2  -5   3  830.27    1.80   0
   2  -4   2   46.70    0.83   0
   3  -8   3  398.73    2.11   0
   4  -9   1   30.98    1.97   0
   4  -6  -1  955.75    3.76   0
   4  -3  -6   62.44    2.37   0
   4  -2 -14    8.79    3.51   0
   4  -2 -13  148.93    3.73   0
   4  -2 -11   13.13    3.14   0
   5  -6  -5  298.68    3.85   0
   5  -5  -7  340.31    3.81   0
   5  -4 -13   23.27    4.36   0
  -6   2  -2    4.55    3.14   0
  -5   3  -5   -1.83    2.80   0
  -4  -2   6   76.25    1.92   0
  -2  -8   9  396.21    2.35   0
  -2  -4   7   88.83    1.49   0
  -1  -7   8  103.74    1.32   0
  -1  -1   3  420.59    1.15   0
   0   2 -16   54.83    2.05   0
   1   0  -2 1611.06    2.11   0
   2  -8   5  223.45    1.16   0
   2   0  -5    9.40    1.11   0
   3  -1  -6   30.54    2.21   0
   4  -5  -2 1110.35    3.79   0
   4  -2 -15   11.08    3.36   0
   4  -2  -9  228.86    3.37   0
   5  -4 -10  202.66    4.15   0
   5  -4  -9   -2.13    3.72   0
  -7  -1   3   72.24    2.96   0
  -7   0   1    6.44    3.26   0
  -6  -4   7    3.28    2.49   0
  -6  -1   4   15.22    2.42   0
  -5  -5   8  115.57    3.13   0
  -5   0   3   37.66    2.03   0
  -3  -7   9   96.03    1.98   0
  -3  -5   8   63.16    1.95   0
  -3   0   3    5.32    1.25   0
  -3   2  -1 1155.76    2.88   0
  -2  -3   6    3.85    1.21   0
   0  -7   7   42.18    0.77   0
   1   2 -11  589.25    3.37   0
   2  -3   1 1201.96    2.17   0
   3  -5   1  784.89    2.54   0
   4  -8   1   12.01    1.97   0
   4  -3  -5  157.59    2.42   0
   4  -2  -8   33.77    2.50   0
   5  -7  -3    4.06    2.57   0
   5  -5  -6  316.43    3.52   0
  -7  -3   5   36.16    2.91   0
  -7  -2   4   14.61    2.83   0
  -7   1  -2   10.85    3.48   0
  -6  -3   6  165.90    2.95   0
  -6  -2   5   83.17    2.65   0
  -6   0   2    4.50    2.75   0
  -6   2  -3    5.80    3.15   0
  -5   1   1   48.40    2.07   0
  -5   3  -6    5.21    2.58   0
  -4  -5   8   62.50    2.36   0
  -4   0   3 1640.08    4.13   0
  -4   2  -1  577.09    2.86   0
  -4   3  -5   56.26    2.43   0
  -3   1   1    2.83    1.41   0
  -2  -9   9    5.21    1.61   0
  -2  -6   8   83.79    1.58   0
  -2   2  -2  500.18    1.53   0
   0  -2   3  152.58    0.45   0
   1   2 -13   96.94    2.21   0
   1   2 -10  841.27    3.34   0
   2   1  -9   23.62    1.86   0
   3 -10   4   -1.21    1.25   0
   3  -4   0  333.31    1.78   0
   3  -2  -3   39.96    1.73   0
   3   0 -13   29.15    2.74   0
   4 -10   2   51.11    1.99   0
   5  -6  -4  181.53    2.88   0
   5  -4  -8   50.19    2.96   0
   6  -7  -8  108.61    3.81   0
  -7  -1   2   30.72    2.89   0
  -7   0   0   17.18    3.36   0
  -7   1  -3    4.20    3.67   0
  -6  -5   7   34.79    2.98   0
  -6   2  -4   59.39    3.34   0
  -5  -4   7   25.48    2.29   0
  -5  -1   4  553.59    3.22   0
  -5   2  -2   35.85    2.61   0
  -5   3  -8    3.36    2.77   0
  -4  -8   9   61.74    2.47   0
  -4   1   1  120.60    1.95   0
  -3  -8   9   12.20    1.90   0
  -3  -4   7    6.20    1.81   0
  -3  -1   4   -0.19    1.57   0
  -1  -4   6  369.81    1.41   0
  -1   3 -14    1.61    1.16   0
   1   2 -14   84.05    2.35   0
   1   2  -9 2038.31    4.24   0
   2  -1  -2   97.96    1.05   0
   3  -1  -5  267.93    2.43   0
   3   0 -15   27.86    3.00   0
   3   0  -9  105.60    2.45   0
   4  -2  -7  129.49    2.60   0
   5  -9  -1   31.56    2.46   0
   5  -5  -5   33.24    2.51   0
   5  -4  -7  162.58    3.29   0
   6  -8  -6   -2.37    2.98   0
   6  -7  -7   -2.06    3.52   0
   6  -6 -10   40.24    3.92   0
   6  -6  -9  187.33    4.65   0
  -7  -3   4   29.14    3.36   0
  -7  -2   3    0.38    2.79   0
  -6  -1   3  224.58    3.00   0
  -6   1  -1    0.87    2.89   0
  -5  -2   5  100.49    2.36   0
  -4  -4   7  196.62    2.33   0
  -4  -1   4  128.65    1.99   0
  -3  -9   9  112.43    2.19   0
  -2   0   2 2286.15    3.18   0
   0  -4   5    1.65    0.53   0
   0   2  -5 5781.27    3.24   0
   2   1 -16   87.39    2.68   0
   3  -7   3    5.67    1.24   0
   3  -3  -1  875.30    2.58   0
   3   0 -16    1.93    2.88   0
   4  -6   0  111.61    2.10   0
   4  -5  -1  192.60    2.43   0
   4  -3  -4   69.60    2.07   0
   4  -1 -12  123.08    3.67   0
   4  -1 -11   51.35    3.11   0
   5  -7  -2   95.65    2.81   0
   5  -6  -3   11.91    2.62   0
   5  -3 -10    4.96    3.20   0
   5  -3  -9   32.58    3.54   0
   6  -8  -5    0.09    3.21   0
   6  -6  -8  167.33    4.36   0
  -7   0  -1    6.63    2.94   0
  -6  -3   5   92.41    2.69   0
  -6  -2   4   23.26    2.50   0
  -6   0   1    9.87    2.39   0
  -6   2  -5   10.57    2.86   0
  -5  -7   8   56.39    2.89   0
  -4  -6   8   63.13    2.09   0
  -4  -3   6  415.87    2.73   0
  -3  -6   8  158.18    2.15   0
  -3  -3   6  665.30    2.66   0
  -3  -2   5  516.16    2.36   0
  -1  -8   8    2.18    1.16   0
   1   2 -15  362.35    2.91   0
   1   2  -8  473.88    2.27   0
   2   0  -4  362.10    1.69   0
   3   0  -8   98.35    2.21   0
   4  -9   2   -1.53    1.63   0
   4  -2  -6  572.32    3.33   0
   5 -10   0   51.67    2.29   0
   5  -8  -1  166.18    2.75   0
   5  -4  -6    0.73    2.51   0
   6  -7  -6    6.22    2.81   0
   6  -5 -11   65.73    3.98   0
  -7  -2   2   23.27    3.33   0
  -6   1  -2   44.18    3.04   0
  -6   2  -7   32.93    3.71   0
  -6   2  -6    4.24    3.03   0
  -5  -5   7   26.96    2.25   0
  -4   3 -11   21.41    2.06   0
  -3   2  -2    6.48    1.37   0
  -2  -7   8    7.33    1.53   0
   1   1  -4   35.82    0.71   0
   2  -2   0   84.38    0.88   0
   2   1  -7    1.92    1.61   0
   4  -1  -9    5.69    2.40   0
   5  -3  -8  253.34    3.47   0
   6  -6  -7   14.86    3.01   0
   6  -5  -9  169.91    3.87   0
  -7  -3   3    0.49    2.85   0
  -7   0  -2    6.85    3.14   0
  -6  -5   6   -1.95    2.49   0
  -6  -1   2  146.64    2.89   0
  -6   0   0   71.08    3.02   0
  -5  -1   3  342.97    2.81   0
  -4  -7   8   17.93    2.25   0
  -4   0   2  258.18    2.19   0
  -4   3 -10   18.07    2.43   0
  -3   0   2   67.30    1.35   0
  -1  -6   7  237.40    1.45   0
   0  -3   4  252.26    0.67   0
   3  -1  -4  319.65    2.10   0
   3   0  -7 1060.90    3.72   0
   5  -4  -5  117.66    2.63   0
   5  -3  -7  456.12    4.10   0
   5  -2 -14   19.45    3.57   0
   5  -2 -11   22.91    3.91   0
   6  -6  -6   11.19    3.30   0
   6  -5  -8    4.13    3.07   0
  -7   0  -3    6.09    3.20   0
  -6  -4   5   51.04    2.63   0
  -6  -3   4    2.60    2.44   0
  -6  -2   3   17.61    2.51   0
  -5  -3   5   25.93    2.17   0
  -5  -2   4   20.34    2.04   0
  -5   0   1  407.26    3.14   0
  -5   2  -4  158.76    2.61   0
  -4  -8   8   12.88    2.39   0
  -3  -7   8   -0.35    1.79   0
  -3  -5   7  136.86    2.07   0
  -3   1   0   32.09    1.21   0
  -1  -9   8  116.10    1.59   0
  -1   0   1  156.06    0.69   0
   1  -3   3 2900.20    1.53   0
   4  -8   2   11.88    1.58   0
   5  -6  -2    1.89    1.93   0
   5  -5  -3  104.48    2.78   0
   5  -2 -10   10.19    3.06   0
  -7  -3   2   15.48    3.50   0
  -6  -1   1  124.93    3.20   0
  -5  -7   7    1.13    2.62   0
  -5   2  -5  168.64    3.24   0
  -4  -1   3   86.61    1.84   0
  -4   2  -3  261.61    2.29   0
  -3   3  -7   51.42    1.70   0
  -2  -8   8   84.96    1.88   0
  -2  -4   6  443.16    2.07   0
  -2  -1   3  180.99    1.20   0
  -2   3  -7  164.49    1.29   0
   0   1  -2   15.87    0.21   0
   0   3 -13    7.07    1.69   0
   0   3 -12   30.41    1.67   0
   1   2  -7 1045.32    2.54   0
   2   1  -6  519.33    2.27   0
   3  -8   4  134.70    1.35   0
   3  -5   2  564.21    1.99   0
   3   1 -14   82.25    3.14   0
   3   1 -12    8.53    2.90   0
   3   1 -11   11.93    2.65   0
   4  -5   0   12.65    1.73   0
   4  -1  -7  361.92    2.97   0
   5  -8   0   90.88    2.27   0
   5  -3  -6  565.46    4.06   0
   5  -2  -9   25.27    2.87   0
   6  -7  -4  106.30    2.83   0
   6  -6  -5  126.15    3.59   0
   6  -5  -7   -2.46    2.86   0
   6  -4  -9   57.22    3.88   0
  -7  -1  -2   13.29    3.69   0
  -6   0  -1    1.03    2.49   0
  -5  -1   2  272.98    3.09   0
  -4  -6   7  141.72    2.74   0
  -4  -3   5  427.60    2.67   0
  -4  -2   4   79.87    1.87   0
  -3  -8   8  189.88    2.46   0
  -3  -4   6    5.11    1.85   0
  -3  -1   3 1513.76    3.36   0
  -1 -10   8    4.60    1.30   0
   0   3 -10  170.80    1.64   0
   2   2 -13  384.56    3.43   0
   2   2 -12  569.98    3.84   0
   3   0  -6 3301.94    5.59   0
   4 -10   3   38.87    1.45   0
   4   0 -15   33.19    3.54   0
   5 -10   1    7.92    1.95   0
   5  -4  -4    6.07    2.08   0
   6  -5  -6   97.41    3.51   0
  -6  -3   3   -4.25    2.58   0
  -6  -2   2   14.33    2.56   0
  -6   1  -5   -1.58    3.32   0
  -5  -4   5   73.46    2.68   0
  -5  -2   3    8.31    2.38   0
  -5   1  -2  103.14    2.35   0
  -5   2  -6    5.89    2.74   0
  -4   1  -1  105.31    2.17   0
  -3  -9   8    4.66    2.06   0
  -3  -3   5  827.06    3.08   0
  -3  -2   4  196.07    2.02   0
  -3   2  -3    1.51    1.33   0
  -3   3 -12   49.07    1.64   0
  -3   3  -8    4.19    1.70   0
  -2  -9   8    3.41    1.70   0
  -2  -6   7   25.55    1.60   0
  -2  -2   4  149.51    1.19   0
   0   3 -14   19.26    1.59   0
   2   0  -3 2933.50    3.74   0
   2   2 -14  602.81    3.92   0
   2   2 -11  276.53    2.96   0
   3  -6   3  341.95    1.66   0
   3  -3   0   92.13    1.19   0
   4  -2  -4 1437.17    4.12   0
   4   0 -10  438.62    4.04   0
   5  -2  -8  471.27    3.85   0
   5  -1 -14   -5.49    4.08   0
   6  -3 -12   18.94    3.69   0
  -7  -2  -1    5.91    3.61   0
  -6  -1   0   34.62    2.71   0
  -6   0  -2   23.71    2.66   0
  -6   1  -6   57.38    3.83   0
  -5  -3   4   84.91    2.35   0
  -5   2  -8    8.37    3.31   0
  -5   2  -7   10.59    2.96   0
  -4  -7   7    4.00    2.41   0
  -4   2  -4  183.32    2.13   0
  -3  -6   7  366.69    2.44   0
   2   2 -15   42.63    2.39   0
   2   2 -10    2.48    2.05   0
   3  -1  -3  728.62    2.51   0
   3   1  -9   -2.47    2.00   0
   4  -9   3    2.79    1.48   0
   4  -7   2   19.49    1.52   0
   4  -3  -2  668.75    2.85   0
   4   0  -9  358.85    3.58   0
   5  -9   1   12.96    1.97   0
   5  -7   0   84.81    2.19   0
   5  -5  -2  130.15    2.24   0
   5  -3  -5  539.39    3.42   0
   6  -8  -2   70.09    2.92   0
   6  -7  -3   12.68    2.42   0
   6  -6  -4  132.14    2.81   0
   6  -4  -7   13.91    2.85   0
   6  -3 -10  436.92    4.64   0
  -6  -5   4    4.91    2.67   0
  -6  -2   1    0.06    2.99   0
  -6   0  -3   20.42    3.25   0
  -5   1  -3  109.22    2.75   0
  -5   2  -9   12.93    3.32   0
  -4  -5   6    0.38    1.88   0
  -3   0   1  332.18    1.98   0
  -3   3 -11   19.25    1.81   0
  -3   3 -10   12.72    2.04   0
  -3   3  -9    0.50    1.83   0
  -1  -5   6  132.40    1.25   0
   0   3  -9   97.86    1.32   0
   3   0  -5  929.23    3.06   0
   5  -4  -3  107.98    2.27   0
   5  -1 -10  124.37    3.67   0
   6  -5  -5  220.45    3.32   0
   6  -3  -9  106.31    3.45   0
  -6  -4   3  264.54    3.51   0
  -6  -3   2   56.01    2.81   0
  -4  -8   7   11.89    2.15   0
  -4  -4   5   27.25    2.19   0
  -4  -1   2  503.55    2.61   0
  -4   2  -5   50.26    2.26   0
  -3  -7   7    4.69    1.89   0
  -3   1  -1  305.80    1.70   0
  -2   0   1 4823.60    4.34   0
  -1  -7   7   20.33    1.20   0
   1   2  -6   54.72    1.15   0
   2   1  -5    7.74    0.98   0
   2   2  -9  160.52    2.20   0
   3  -2  -1 1138.99    2.76   0
   4   0  -8  800.72    4.07   0
   5  -8   1  159.96    2.47   0
   6  -4  -6   34.10    2.76   0
  -6   0  -4   28.05    3.04   0
  -5  -4   4  373.54    3.18   0
  -5  -3   3  316.54    3.28   0
  -5  -2   2   51.87    2.20   0
  -5   1  -4    0.31    2.67   0
  -4  -6   6  410.43    3.34   0
  -4  -2   3   -0.21    1.63   0
  -4   1  -2    7.07    1.64   0
  -3  -5   6  213.76    2.06   0
  -3   2  -4  536.87    2.31   0
  -2  -7   7   -2.04    1.52   0
  -2   1  -1  303.91    1.35   0
  -2   3  -8   11.53    1.11   0
   1   0  -1  152.40    0.69   0
   2  -4   3   69.00    0.78   0
   3 -10   5   27.59    0.95   0
   4  -2  -3  304.26    2.35   0
   4  -1  -5   10.64    1.82   0
   5  -3  -4    9.00    2.00   0
   5  -2  -6  220.65    2.85   0
   5  -1  -9   62.47    2.90   0
   6  -7  -2    8.66    2.52   0
   6  -6  -3   31.27    2.43   0
   6  -5  -4  194.36    3.26   0
   6  -2 -12   -2.62    3.59   0
   6  -2 -11   78.81    4.20   0
  -6  -5   3   20.10    2.87   0
  -6  -2   0    3.81    2.72   0
  -6  -1  -2   11.98    3.20   0
  -6   0  -5   11.23    3.57   0
  -5  -6   5  107.77    2.65   0
  -4   2  -6   14.71    2.17   0
  -3  -8   7   71.70    2.26   0
   0  -9   7    2.72    1.02   0
   1   1  -3  411.25    1.17   0
   1   3 -13    2.38    2.29   0
   1   3 -12  156.42    2.59   0
   2   2  -8 1510.05    3.87   0
   3  -7   4   81.05    1.13   0
   3   1  -7  444.33    2.87   0
   4  -8   3  136.98    1.59   0
   4  -5   1  363.71    2.19   0
   4  -4   0    4.13    1.39   0
   4   0  -7   32.64    2.47   0
   4   1 -14   17.47    3.67   0
   5  -1  -8    9.70    2.55   0
   6  -4  -5    4.21    2.91   0
   7  -5  -8  247.04    4.08   0
  -6  -4   2   40.35    2.91   0
  -6   0  -6    7.00    3.68   0
  -5  -7   5   29.39    2.90   0
  -5  -1   0   34.59    2.11   0
  -5   1  -5   24.59    2.95   0
  -3  -9   7   71.89    2.40   0
  -3  -4   5  143.25    1.87   0
  -1  -8   7  248.26    1.80   0
  -1  -4   5    4.11    0.91   0
   1   3 -14   24.55    2.16   0
   1   3 -11   16.07    1.79   0
   3   2 -14   47.21    3.13   0
   3   2 -13  189.43    3.54   0
   4  -6   2   82.08    1.61   0
   4  -3  -1 1190.32    3.36   0
   4   1 -11    5.24    3.11   0
   5  -2  -5   91.24    2.70   0
   5   0 -13  315.29    4.45   0
   5   0 -12  102.59    4.04   0
   6  -2  -9    1.01    3.53   0
   7  -5  -7   16.04    3.50   0
  -6  -5   2   60.50    3.44   0
  -6  -2  -1    3.78    2.78   0
  -6  -1  -3   23.70    2.90   0
  -4  -8   6    3.94    2.52   0
  -4  -1   1   45.75    1.74   0
  -3  -3   4    0.56    1.44   0
  -3  -2   3  168.22    1.69   0
  -2  -8   7  146.03    1.96   0
  -2  -4   5   58.45    1.40   0
   1   3 -15    7.10    2.01   0
   2  -5   4  569.93    1.23   0
   2  -2   1 1016.42    1.88   0
   3   2 -15   35.56    2.93   0
   4  -1  -4  256.17    2.27   0
   4   1 -10   -6.58    2.78   0
   5  -9   2   16.25    1.65   0
   5  -7   1   -2.53    1.79   0
   5  -3  -3   -0.43    1.84   0
   6  -6  -2    3.02    2.47   0
   6  -3  -6   25.72    3.05   0
   7  -6  -5   76.78    3.41   0
  -6  -4   1    8.71    2.91   0
  -6  -3   0   91.95    3.16   0
  -5  -6   4    6.89    2.83   0
  -5  -4   3    6.07    2.26   0
  -5  -3   2   71.81    2.45   0
  -5   1  -7   54.65    3.34   0
  -4  -2   2  176.66    2.36   0
  -3   1  -2   43.69    1.41   0
  -2 -10   7   10.55    1.99   0
  -2   3  -9    7.27    1.18   0
   0 -11   7   84.45    1.39   0
   0 -10   7   83.84    1.30   0
   0   3  -8  523.48    1.56   0
   1   3 -10  477.74    2.57   0
   2   0  -2 2315.88    3.14   0
   3  -9   5   44.56    0.95   0
   3  -4   2   36.72    1.11   0
   3   2 -16  147.78    3.10   0
   3   2 -11  801.60    4.07   0
   4  -2  -2  159.66    1.91   0
   6  -7  -1   64.35    2.19   0
   6  -4  -4   84.94    2.93   0
   6  -2  -8    3.75    2.97   0
   6  -1 -12   10.73    3.37   0
   7  -5  -6    9.99    3.21   0
   7  -4  -8   42.25    3.15   0
  -6  -2  -2   94.99    3.26   0
  -6  -1  -5   62.15    3.99   0
  -5  -1  -1  219.22    2.73   0
  -5   1 -10    2.03    3.21   0
  -5   1  -9   26.62    3.71   0
  -5   1  -8  157.38    3.93   0
  -4  -3   3  227.82    2.31   0
  -2  -6   6  125.99    1.82   0
  -2  -2   3   86.39    1.06   0
  -1 -10   7   37.53    1.62   0
  -1  -9   7   45.00    1.42   0
  -1  -6   6 1464.63    2.89   0
  -1  -3   4 4302.93    3.73   0
  -1  -2   3 4709.00    3.58   0
   1   3 -16    0.06    1.97   0
   2   2  -7  848.11    2.70   0
   3  -5   3  622.27    1.92   0
   3   1  -6   93.19    1.79   0
   3   2 -10  313.48    2.84   0
   4  -7   3  315.23    1.97   0
   4   1  -9   13.43    2.22   0
   5  -2  -4   16.23    2.33   0
   5  -1  -6   20.13    2.71   0
   5   0  -9  221.73    3.54   0
   6  -8   0   28.07    2.21   0
   6  -1 -11  131.99    3.74   0
  -6  -2  -3    5.94    3.46   0
  -6  -1  -6   12.33    3.72   0
  -5  -7   4    1.23    2.49   0
  -5   0  -4  166.72    3.36   0
  -4   1  -4   26.32    2.27   0
  -3  -5   5  122.63    1.89   0
  -2   3 -12    5.91    1.26   0
  -2   3 -10   11.98    1.32   0
   1   2  -5  172.29    1.22   0
   5  -8   2   22.82    1.73   0
   5  -5   0  419.94    2.76   0
   6  -3  -5  165.71    2.85   0
   6  -2  -7  249.98    3.42   0
   6  -1 -10   98.98    3.36   0
   7  -6  -4   29.55    2.64   0
   7  -5  -5    8.92    3.07   0
  -6  -3  -2   -2.16    3.49   0
  -5  -3   1  194.20    2.85   0
  -5  -1  -2  160.91    2.71   0
  -4  -5   4   -2.20    1.94   0
  -4  -1   0  798.10    3.22   0
  -3  -9   6    2.48    2.22   0
  -3  -8   6  142.28    2.20   0
  -3  -1   1 1173.56    3.07   0
  -2   3 -11   30.12    1.54   0
   1   3  -9   45.65    1.56   0
   2  -1   0  132.07    1.04   0
   2   3 -14   57.28    2.84   0
   2   3 -13   50.23    2.99   0
   2   3 -12   -0.09    2.57   0
   3   0  -3    1.76    1.49   0
   3   2  -9  496.61    3.02   0
   4  -9   4    9.98    1.28   0
   4  -4   1  760.81    2.73   0
   4  -1  -3   43.04    1.71   0
   4   0  -5 1885.35    4.77   0
   4   1  -8   41.33    2.20   0
   5  -6   1   48.84    1.97   0
   5  -3  -2  139.50    2.46   0
   5   0  -8  190.49    3.34   0
   5   1 -14   17.10    3.87   0
   6  -6  -1   25.76    2.38   0
   6  -5  -2    6.49    2.08   0
   7  -4  -6    3.94    3.26   0
  -6  -4  -1   18.55    3.07   0
  -5  -6   3  248.03    3.29   0
  -5   0  -5    8.17    2.54   0
  -4  -4   3    6.74    2.24   0
  -4   0  -2   22.55    1.80   0
  -4   1  -5  398.51    3.07   0
  -3  -4   4  183.23    1.93   0
  -3   2  -6  927.83    3.05   0
  -2  -7   6    6.13    1.64   0
   2   3 -15   -1.30    2.40   0
   2   3 -11  211.58    2.86   0
   3   1  -5  147.56    2.07   0
   4  -5   2  290.98    1.97   0
   4  -3   0   13.38    1.42   0
   4   2 -15  291.49    4.21   0
   4   2 -14   82.21    3.77   0
   5  -1  -5  123.44    2.75   0
   5   1 -13    3.54    3.14   0
   5   1 -12    5.76    3.66   0
   6  -7   0   16.09    2.25   0
   6   0 -13    4.23    4.01   0
  -6  -3  -3   -5.38    3.10   0
  -6  -2  -5   -0.57    3.32   0
  -5  -7   3   11.16    2.66   0
  -5  -2  -1  253.65    3.02   0
  -5  -1  -3  190.61    3.39   0
  -4  -3   2   62.91    1.96   0
  -3  -3   3   98.21    1.67   0
  -3   1  -3   16.30    1.44   0
  -2  -5   5  252.73    1.96   0
  -2   1  -2  126.02    1.07   0
   0  -7   6    3.92    0.88   0
   2   2  -6  909.03    2.58   0
   2   3 -16   -2.77    2.34   0
   3  -1  -1    1.79    1.02   0
   3   2  -8   76.05    1.97   0
   4   1  -7    0.94    2.39   0
   5  -7   2    0.57    1.77   0
   5  -2  -3  551.12    3.06   0
   5   0  -7 1013.45    4.71   0
   5   1 -11   33.98    3.30   0
   6  -3  -4  307.15    3.09   0
   6  -1  -8   19.84    2.80   0
   6   0 -12  186.93    4.03   0
   7  -5  -4   67.00    2.74   0
   7  -3  -7  114.89    3.70   0
   7  -2 -10   47.46    3.50   0
  -6  -5  -1    5.22    3.28   0
  -5  -6   2   14.83    3.07   0
  -5  -4   1    9.59    2.46   0
  -5   0  -7   12.20    3.24   0
  -4   1  -6  108.89    2.69   0
  -2  -8   6   19.21    1.84   0
   0  -5   5  754.77    1.48   0
   0   2  -4  813.36    1.04   0
   1  -8   6  214.04    0.97   0
   2   3 -10  192.16    2.49   0
   3  -6   4   13.61    0.93   0
   4   2 -11   40.21    3.00   0
   5  -9   3   -2.44    1.51   0
   5   1 -10   65.93    3.23   0
   6  -8   1   34.86    2.31   0
   6   0 -11  252.79    4.00   0
   7  -4  -5   23.86    2.65   0
  -5  -2  -2   -2.01    2.48   0
  -5  -1  -4  255.38    3.35   0
  -5   0  -9   14.92    3.68   0
  -4  -9   4    9.08    2.90   0
  -4  -8   4    9.91    2.75   0
  -4  -5   3   94.08    2.26   0
  -4  -1  -1  612.41    3.05   0
  -4   0  -3  675.00    3.25   0
  -3  -7   5   43.50    1.89   0
  -3   2  -7  568.26    2.79   0
  -2  -9   6  182.03    2.40   0
  -1  -5   5 1341.71    2.65   0
   1   3  -8   10.49    1.18   0
   2   1  -3  181.61    1.38   0
   3  -8   5    4.67    0.79   0
   4  -8   4  220.04    1.67   0
   4  -6   3    4.19    1.26   0
   4   0  -4  380.02    2.50   0
   4   2 -10  365.60    3.68   0
   5  -4   0    5.48    1.97   0
   6  -5  -1   10.70    1.97   0
   6  -4  -2   42.53    2.19   0
   6  -2  -5  238.46    3.01   0
   6  -1  -7    5.63    2.65   0
   7  -3  -6    3.99    3.21   0
  -5  -5   1   14.22    2.72   0
  -5  -4   0   52.66    2.77   0
  -5  -3  -1   -1.85    2.53   0
  -5  -1  -5    5.12    3.13   0
  -4  -4   2  216.43    2.80   0
  -4  -2   0   93.20    2.08   0
  -4   1  -7  392.31    3.61   0
  -3  -9   5  110.15    2.73   0
  -3  -8   5    0.87    1.91   0
  -3  -5   4  412.72    2.52   0
  -3   2 -13   50.60    2.11   0
  -2  -4   4   18.35    1.20   0
  -2  -1   1    8.78    0.82   0
  -1   0   0  422.16    0.96   0
   2   3  -9 1377.27    4.04   0
   3   3 -13  256.64    3.73   0
   4  -1  -2  141.26    1.84   0
   5  -3  -1   57.63    1.86   0
   5   0  -6  109.24    2.45   0
   6  -3  -3   32.90    2.30   0
   6   0  -9   24.86    3.39   0
   7  -5  -3   55.37    2.56   0
  -4  -6   3   18.27    2.23   0
  -4  -3   1   91.38    2.14   0
  -4   0  -4   16.32    2.47   0
  -4   1 -11   94.39    3.28   0
  -4   1  -9   12.72    3.19   0
  -3  -4   3  377.74    2.55   0
  -3  -1   0  695.83    2.51   0
  -3   1  -4  526.28    2.46   0
  -2  -6   5  816.65    2.82   0
  -2  -3   3 4789.88    5.16   0
  -1  -8   6  229.73    1.88   0
   2   0  -1 4894.47    4.32   0
   3   0  -2   64.80    1.33   0
   3   3 -12   51.99    2.80   0
   5  -2  -2  577.40    3.02   0
   6  -7   1   45.44    2.14   0
   6  -2  -4    8.49    2.70   0
   7  -2  -7    1.70    3.24   0
   7  -1 -10   18.00    3.39   0
  -5  -5   0    0.31    2.85   0
  -5  -3  -2   17.90    2.66   0
  -5  -1  -6   20.16    3.01   0
  -4  -9   3    8.91    2.97   0
  -4  -7   3  232.47    3.00   0
  -4  -1  -2  487.65    2.97   0
  -3  -3   2 1388.18    3.73   0
  -3   0  -2  569.22    2.48   0
  -3   2 -12   15.37    2.19   0
  -2  -2   2 1721.48    2.94   0
  -1 -10   6    8.26    1.61   0
  -1  -9   6   47.25    1.60   0
   0  -8   6  288.32    1.59   0
   0   3  -7  878.47    1.56   0
   1   1  -2 1688.45    2.07   0
   2   2  -5  524.90    1.97   0
   3  -3   2  994.20    2.32   0
   3   3 -11   70.33    2.35   0
   5  -6   2   30.64    1.69   0
   5   1  -8  211.47    2.99   0
   5   2 -13   44.62    3.80   0
   6   0  -8    9.41    2.74   0
  -4  -8   3    3.73    2.45   0
  -4   0  -5    6.92    2.48   0
  -2  -7   5    1.61    1.79   0
   0 -11   6    4.14    1.63   0
   1 -11   6   63.00    1.42   0
   1  -9   6  105.94    1.14   0
   1   2  -4 2282.54    2.82   0
   2   3  -8  394.53    2.49   0
   3  -4   3  272.31    1.48   0
   3  -2   1 1147.94    2.52   0
   3   2  -6  139.84    2.13   0
   3   3 -10   15.21    2.50   0
   4  -4   2    3.71    1.43   0
   4  -3   1   23.20    1.33   0
   4  -2   0  828.07    2.96   0
   4   0  -3 1647.75    4.06   0
   4   2  -8  400.47    3.30   0
   5  -1  -3  405.31    2.78   0
   5   2 -12  319.77    4.10   0
   6  -5   0  176.64    2.63   0
   6   1 -11    7.39    3.60   0
  -5  -5  -1   28.37    3.01   0
  -5  -4  -2  182.02    3.93   0
  -5  -3  -3   10.72    2.99   0
  -5  -2  -5   11.99    2.96   0
  -4  -4   1  252.72    2.73   0
  -4  -3   0   14.45    2.02   0
  -3  -9   4   34.57    2.57   0
  -3  -8   4   55.59    2.54   0
  -2  -8   5    1.75    1.88   0
  -1  -4   4    6.75    0.89   0
   0 -10   6    3.76    1.48   0
   1   3  -7  710.90    2.16   0
   4  -7   4   82.32    1.33   0
   4   3 -15    3.73    3.35   0
   4   3 -14   -1.50    3.49   0
   5   1  -7    5.43    2.27   0
   6  -8   2   61.71    2.15   0
   6  -3  -2   40.47    2.17   0
   6   0  -7   14.68    2.67   0
   7  -4  -3  111.70    2.76   0
   7  -3  -4   62.22    3.11   0
   7  -1  -8   61.59    3.26   0
  -5  -6  -1   16.75    3.53   0
  -4  -7   2   18.98    3.08   0
  -4  -1  -3  136.84    2.38   0
  -3  -5   3    5.27    1.68   0
  -3   1  -5  128.05    1.76   0
  -2  -9   5   87.01    2.29   0
  -2  -5   4  311.67    1.93   0
  -2   1  -3  531.05    1.69   0
   1 -10   6    3.60    1.08   0
   2  -2   2  497.53    1.33   0
   4  -5   3  299.03    1.95   0
   4  -1  -1  131.79    2.00   0
   4   3 -13   43.20    2.99   0
   4   3 -12  158.29    3.66   0
   5  -7   3   38.15    1.58   0
   5  -4   1    2.59    1.77   0
   5  -3   0  313.98    2.38   0
   5   2 -10    9.51    3.01   0
   6  -6   1   31.22    1.85   0
   6  -2  -3   14.75    2.20   0
  -5  -7  -1   28.13    3.29   0
  -5  -5  -2    1.19    3.05   0
  -5  -2  -7   35.21    3.42   0
  -4  -8   2   -7.36    2.52   0
  -4  -5   1   30.59    2.36   0
  -4  -2  -2    4.58    2.41   0
  -3  -1  -1  130.03    1.72   0
   2  -3   3   30.81    0.69   0
   3   1  -3 1502.86    3.40   0
   4   2  -7  280.44    2.69   0
   4   3 -11  238.70    3.74   0
   5  -5   2    7.26    1.76   0
   5  -2  -1  255.64    2.37   0
   5   1  -6    6.24    2.53   0
   6   0  -6  372.27    3.85   0
   6   1  -9   59.40    2.93   0
   7  -2  -5   68.54    2.86   0
  -5  -5  -3    8.88    3.75   0
  -5  -3  -5   -1.41    3.21   0
  -4  -4   0  454.73    3.33   0
  -4  -3  -1  410.07    3.14   0
  -4   0 -11    2.37    2.83   0
  -3  -4   2  484.82    2.66   0
  -3  -3   1  313.57    2.47   0
  -3  -2   0    5.56    1.48   0
  -3   1  -6  173.53    2.23   0
  -1  -1   1  642.77    1.27   0
   0  -4   4   13.50    0.62   0
   1   0   0  438.44    1.01   0
   2  -1   1  303.66    1.24   0
   2   3  -7  227.65    2.08   0
   3  -7   5  340.12    1.16   0
   3  -5   4  260.73    1.33   0
   3   3  -8  888.77    3.79   0
   4 -10   5   20.62    0.87   0
   4   1  -4  129.84    2.04   0
   5  -1  -2   14.72    2.15   0
   5   2  -9    4.69    2.49   0
   6  -7   2   19.94    1.98   0
   6  -1  -4   16.38    2.30   0
   7  -5  -1    7.02    2.51   0
   7  -4  -2    1.19    2.30   0
   7  -3  -3   55.53    2.98   0
   7   0  -9   86.38    3.35   0
  -5  -6  -3   15.60    3.98   0
  -5  -4  -5   29.49    4.02   0
  -4  -8   1   -1.02    3.19   0
  -4   0 -10    0.74    3.21   0
  -3 -10   3    4.93    2.37   0
  -3  -9   3  203.06    3.27   0
  -3  -7   3    7.37    2.37   0
  -2  -6   4  771.06    2.87   0
  -2  -1   0  253.61    1.47   0
  -1 -11   5   11.79    1.99   0
  -1  -2   2   32.87    0.72   0
   0  -6   5   92.19    1.11   0
   3   0  -1  334.57    1.79   0
   4   0  -2  256.63    2.13   0
   4   3 -10  489.73    3.67   0
   5  -9   4   -1.83    1.27   0
   6  -5   1   72.67    2.27   0
   6  -4   0  155.83    2.34   0
   6  -3  -1   42.85    2.15   0
   6  -2  -2   44.46    2.54   0
   6   1  -8   11.40    2.77   0
   7  -1  -6    7.27    2.70   0
   7   0  -8   58.82    3.55   0
  -5  -5  -4    7.45    3.44   0
  -4  -5   0   28.43    2.45   0
  -4  -2  -3  119.19    2.44   0
  -3  -8   3   -1.40    2.04   0
  -3  -5   2   14.07    2.18   0
  -2 -10   4    8.67    2.31   0
  -2  -7   4    0.05    1.82   0
  -1 -10   5   15.34    1.93   0
  -1  -8   5  472.53    2.59   0
  -1   3  -9    5.81    0.76   0
   1   4 -14  321.84    2.38   0
   1   4 -13  186.36    2.40   0
   1   4 -12  178.63    2.25   0
   2   4 -15    4.34    2.34   0
   2   4 -14   25.99    2.59   0
   2   4 -13  136.63    2.94   0
   2   4 -12  138.23    3.07   0
   4   3  -9   58.70    2.74   0
   5  -6   3   43.03    1.58   0
   5   1  -5   85.55    2.74   0
   5   2  -8  110.21    2.71   0
   5   3 -13   27.93    3.95   0
   6   0  -5  108.53    2.64   0
   6   2 -11  153.48    4.03   0
   7  -2  -4  147.11    2.97   0
  -5  -5  -5   43.91    3.81   0
  -4  -6   0  188.49    3.16   0
  -4  -4  -1  179.40    2.93   0
  -4  -3  -2   70.39    2.44   0
  -4  -1  -6  377.72    3.89   0
  -3  -1  -2  151.99    1.86   0
  -2  -8   4  162.69    2.47   0
  -1  -9   5   25.06    1.74   0
  -1  -5   4  871.76    2.32   0
   1   3  -6 1863.55    3.01   0
   2   4 -11  138.55    2.75   0
   3   3  -7 1089.07    3.93   0
   3   4 -14   52.65    3.59   0
   3   4 -13   39.55    3.38   0
   4  -9   5    0.03    0.89   0
   4  -3   2    4.51    1.50   0
   4  -2   1  566.04    2.54   0
   5   0  -3   33.96    2.00   0
   6  -6   2   15.22    1.91   0
   6  -1  -3    5.43    2.18   0
   6   1  -7  231.85    3.31   0
   6   2 -10   29.25    3.42   0
   7  -1  -5    3.95    3.09   0
  -4  -8   0   41.60    3.04   0
  -4  -5  -1    3.49    2.95   0
  -4  -1  -7   78.79    3.41   0
  -3  -6   2  487.45    3.12   0
  -3  -4   1  109.63    2.04   0
  -3   1 -12   17.85    2.51   0
  -3   1  -8   81.77    2.46   0
  -2  -5   3  179.29    2.04   0
  -2   1  -4   47.20    1.12   0
   1   4 -11    4.82    1.64   0
   2  -4   4  201.91    0.81   0
   2   0   0 1702.72    2.58   0
   3   2  -4  193.28    2.09   0
   4  -1   0   99.00    1.66   0
   4   1  -3   87.02    2.18   0
   5  -4   2  333.75    2.48   0
   5  -2   0  449.91    2.67   0
   5   2  -7   31.02    2.39   0
   5   3 -11   45.01    3.00   0
   6  -8   3    9.89    1.76   0
   7  -5   0   24.49    2.59   0
   7  -4  -1    5.63    2.24   0
   7  -3  -2    0.28    2.24   0
  -4  -4  -2   15.97    2.52   0
  -4  -3  -3   13.19    2.36   0
  -4  -2  -5  281.83    3.82   0
  -4  -1 -11   14.93    3.03   0
  -4  -1 -10   11.94    3.57   0
  -4  -1  -8   63.87    3.48   0
  -3  -9   2   11.10    2.49   0
  -3  -7   2   87.90    2.42   0
  -3  -3   0 1179.11    3.67   0
  -3  -2  -1    9.34    1.60   0
  -3   1  -9  400.98    3.40   0
  -2   0  -2   28.18    0.89   0
  -2   2 -14    2.81    1.69   0
   0 -11   5   -1.45    1.76   0
   1  -6   5  581.58    1.11   0
   2   4 -10   67.67    2.51   0
   3  -2   2    7.11    1.08   0
   3   1  -2  354.24    1.95   0
   3   4 -11    7.86    2.75   0
   4  -4   3  200.76    1.70   0
   4   2  -5   84.04    2.05   0
   5  -1  -1   49.29    1.85   0
   6  -3   0    4.79    2.26   0
   6  -2  -1  238.39    2.95   0
   6   0  -4  234.84    2.92   0
   6   1  -6   77.03    2.75   0
   6   2  -9   -2.27    2.76   0
   7  -2  -3   30.72    2.55   0
   7   1  -9   33.44    3.20   0
  -4  -8  -1    4.35    3.06   0
  -4  -7  -1   -2.89    2.92   0
  -3   0  -5   60.24    2.16   0
  -1 -11   4   45.90    2.23   0
   1   4 -10  125.60    1.85   0
   3  -3   3  325.16    1.59   0
   3  -1   1  302.89    1.55   0
   4  -8   5  164.15    1.24   0
   4   4 -14   47.53    4.05   0
   4   4 -13    2.65    3.59   0
   5   1  -4  542.70    3.31   0
   5   2  -6  224.51    3.19   0
   7  -6   1    2.07    2.21   0
   7   0  -6    8.84    2.72   0
   7   1  -8   22.51    3.48   0
  -4  -6  -2   17.34    3.56   0
  -4  -4  -3   -2.39    2.67   0
  -4  -3  -4   37.81    2.78   0
  -4  -2  -6   75.01    3.01   0
  -3  -9   1   86.90    3.29   0
  -2  -9   3    1.58    2.37   0
  -1   3 -13    6.59    1.17   0
   0 -10   5   12.03    1.53   0
   1   2  -3 4762.37    3.86   0
   2   2  -3   89.23    1.21   0
   2   4  -9   18.20    2.26   0
   4   4 -12   92.68    3.60   0
   5  -7   4  166.68    1.76   0
   5  -5   3  110.95    1.78   0
   5   0  -2  328.72    2.60   0
   5   3  -9  558.44    4.00   0
   6  -7   3   58.46    1.85   0
   6  -5   2  160.16    2.39   0
   6  -1  -2  150.29    2.55   0
   6   2  -8   57.37    2.88   0
   7  -3  -1   57.57    2.77   0
  -4  -7  -2   10.02    3.13   0
  -4  -3  -5   25.26    2.81   0
  -4  -2  -9   33.91    4.09   0
  -4  -2  -8   -6.70    3.59   0
  -4  -2  -7    4.41    2.81   0
  -3  -8   1   25.26    2.58   0
  -3  -7   1   59.44    2.87   0
  -3  -6   1  460.98    3.26   0
  -3  -4   0   17.49    1.90   0
  -3  -2  -2   95.09    1.95   0
  -3   0  -6    0.59    2.26   0
  -2  -8   3   92.19    2.42   0
  -2  -7   3   12.68    1.72   0
  -2  -1  -1 1860.33    3.23   0
  -2   2 -12   53.11    2.04   0
  -1 -10   4    0.14    2.13   0
  -1  -4   3  136.68    1.20   0
  -1   2  -5    9.47    0.52   0
  -1   3 -10   13.96    1.01   0
   0  -9   5  253.68    1.91   0
   0  -8   5    5.87    1.21   0
   0  -3   3 1430.55    1.56   0
   3   0   0 1236.54    2.89   0
   4   2  -4   82.70    2.35   0
   6   0  -3   -2.24    2.61   0
   6   1  -5   10.86    2.49   0
   6   3 -11   94.70    4.04   0
   7  -4   0   18.69    2.24   0
   7  -2  -2   38.41    2.52   0
   7   0  -5   33.25    2.72   0
  -4  -6  -3    3.00    3.16   0
  -4  -4  -4  109.96    3.21   0
  -3  -1  -4  950.98    3.76   0
  -2  -3   1 1023.21    2.75   0
  -2   2 -11  266.32    2.60   0
  -1  -9   4   32.17    1.98   0
  -1  -8   4   60.73    1.79   0
  -1   3 -12    6.37    1.19   0
   1   1  -1  639.44    1.31   0
   1   4  -9   12.38    1.51   0
   3   2  -3  173.11    2.09   0
   4  -5   4  668.79    2.20   0
   4   1  -2  502.01    2.66   0
   4   4 -10   12.53    3.12   0
   5  -2   1  195.50    2.44   0
   5   2  -5  100.55    2.47   0
   5   3  -8  145.64    2.90   0
   7  -5   1   44.31    2.45   0
   7  -1  -3    3.14    2.43   0
  -4  -7  -4   28.58    3.70   0
  -4  -4  -5  122.19    3.58   0
  -4  -3 -10    8.93    3.63   0
  -4  -3  -8    8.02    3.90   0
  -3  -9   0   -2.61    2.76   0
  -3  -5   0   39.46    2.10   0
  -2 -10   2   53.98    2.81   0
  -2  -2   0  208.20    1.52   0
  -2   1  -5   87.27    1.32   0
  -1   0  -1 9999.99    4.50   0
  -1   3 -11   12.88    1.29   0
   0   3  -6  593.21    1.12   0
   2   4  -8   12.17    1.85   0
   3  -6   5   20.61    0.73   0
   3  -4   4   87.36    1.07   0
   3   3  -5  872.54    3.43   0
   4  -2   2 1124.74    3.19   0
   4  -1   1  102.91    1.86   0
   4   3  -6  438.30    3.03   0
   5  -3   2   -0.69    1.49   0
   5  -1   0   62.96    1.90   0
   5   4 -12   33.35    3.89   0
   6  -6   3   16.93    1.88   0
   6  -3   1   23.21    2.32   0
   6  -1  -1   -0.67    2.41   0
  -4  -6  -5    6.15    3.47   0
  -4  -4  -7   54.87    4.10   0
  -3  -8   0   47.37    2.81   0
  -3  -4  -1  404.26    2.94   0
  -3  -2  -3   71.52    2.38   0
  -3   0  -9   30.06    2.81   0
  -2  -9   2    4.03    2.54   0
  -2   0  -3  899.39    2.42   0
  -1 -11   3   -5.83    2.42   0
   3   1  -1 1205.27    3.03   0
   3   4  -8    1.22    2.37   0
   4  -7   5    8.88    1.02   0
   4   4  -9    8.46    2.81   0
   5  -6   4    2.10    1.32   0
   5  -4   3   84.20    1.83   0
   5   0  -1  389.42    2.71   0
   5   3  -7  254.04    3.18   0
   6  -4   2   25.29    2.16   0
   6   1  -4   13.28    2.37   0
   6   3  -9    9.88    2.83   0
   7   0  -4   40.99    2.74   0
  -4  -5  -8    4.84    4.32   0
  -4  -5  -7   40.20    3.65   0
  -4  -4  -9    8.76    3.63   0
  -3  -3  -2   18.62    1.97   0
  -3  -1  -5  858.23    3.75   0
  -2  -8   2    3.87    2.40   0
  -2  -7   2  460.99    3.24   0
  -2  -6   2  126.26    2.03   0
   0 -11   4   70.85    2.17   0
   1 -10   5    1.89    1.33   0
   1  -7   5    3.59    0.83   0
   4  -3   3  204.23    1.74   0
   4   0   0   -1.97    1.52   0
   4   2  -3   -1.68    2.05   0
   5   4 -10   45.89    3.44   0
   6   0  -2    5.58    2.28   0
   7  -4   1   81.98    2.57   0
   7  -3   0    1.85    2.23   0
   7  -2  -1   -3.82    2.28   0
   7  -1  -2   -0.22    2.84   0
   7   2  -8   -4.71    2.94   0
  -3  -6  -1   42.99    3.04   0
  -3  -5  -1    8.67    2.29   0
  -3  -1  -6   55.46    2.64   0
  -2 -10   1   31.16    2.96   0
  -2  -4   1    8.59    1.44   0
  -2   1  -6  724.09    2.64   0
  -1 -10   3    9.66    2.14   0
  -1  -5   3  665.32    2.13   0
   1   4  -8  388.99    2.06   0
   2 -11   5   15.77    1.35   0
   4   3  -5  443.01    2.98   0
   4   4  -8    9.41    2.72   0
   5   1  -2  262.72    2.63   0
   6  -5   3   49.14    2.00   0
   6   3  -8  176.18    3.34   0
   7   1  -5   68.19    3.02   0
   7   2  -7    0.22    3.29   0
  -3  -4  -2   89.07    2.38   0
  -3  -3  -3    9.64    2.48   0
  -3  -2  -4  177.51    2.47   0
  -3  -1 -12   16.91    2.75   0
  -2  -1  -2 2599.06    4.06   0
  -1  -9   3  109.17    2.33   0
  -1  -2   1 1365.16    2.15   0
   0 -10   4   -0.41    1.75   0
   1  -8   5  137.55    1.28   0
   2  -1   2  126.92    0.88   0
   2   2  -2 1778.24    3.14   0
   2   3  -4  795.19    2.58   0
   2   4  -7   99.44    1.96   0
   3   4  -7    4.43    1.92   0
   4   1  -1   45.36    1.73   0
   5  -9   5    0.40    1.02   0
   5   4  -9   -3.82    2.71   0
   6   1  -3  227.65    2.97   0
   6   2  -5   82.47    2.80   0
   7  -5   2   15.64    2.31   0
  -3  -8  -2    3.44    3.02   0
  -3  -7  -2  120.68    3.69   0
  -3  -5  -2   30.52    2.49   0
  -2  -9   1   54.05    2.58   0
  -2  -5   1   57.39    1.78   0
  -2  -3   0  173.86    1.69   0
  -2  -2  -1  224.41    1.68   0
  -1 -11   2    1.52    2.20   0
  -1  -8   3  152.86    2.28   0
  -1  -6   3  143.30    1.78   0
   2  -2   3 1880.83    2.34   0
   2   0   1   35.01    0.82   0
   3   0   1 1515.49    3.25   0
   3   5 -14   81.45    3.00   0
   3   5 -13  170.18    3.71   0
   3   5 -12  520.62    4.58   0
   4  -4   4   39.74    1.32   0
   4   4  -7  203.01    3.22   0
   4   5 -13    8.59    3.90   0
   5  -8   5   36.44    1.28   0
   5  -5   4   72.18    1.59   0
   5  -2   2   29.57    1.94   0
   5  -1   1  171.67    2.14   0
   6  -7   4    8.29    1.47   0
   6  -3   2    8.86    2.22   0
   6  -2   1  307.68    2.76   0
   6  -1   0  106.17    2.37   0
  -3  -8  -3   31.53    3.86   0
  -3  -6  -2   31.03    2.69   0
  -3  -3  -4  246.85    3.33   0
  -3  -1  -9   25.66    2.69   0
  -2 -10   0   -3.40    2.65   0
  -2  -8   1  107.37    2.51   0
  -2  -7   1   85.12    2.59   0
  -2  -6   1  107.13    2.13   0
  -2   0  -4  766.65    2.37   0
  -2   1  -7  229.48    2.03   0
  -1  -7   3  432.96    2.34   0
   0  -9   4  155.77    1.94   0
   0  -6   4  810.49    2.08   0
   0  -2   2 1247.16    1.19   0
   3  -2   3   -0.10    0.90   0
   4  -6   5    1.96    0.96   0
   4   3  -4  896.39    3.91   0
   4   5 -12   -6.63    3.47   0
   5   0   0    3.09    1.79   0
   5   4  -8   23.86    2.63   0
   6   0  -1    9.40    2.16   0
   6   2  -4   23.66    2.92   0
   6   4 -10   -3.45    3.08   0
   7  -3   1    1.78    2.09   0
   7  -1  -1   28.69    2.47   0
   7   2  -6   41.60    2.97   0
  -3  -6  -3    0.98    3.28   0
  -3  -2  -6  300.70    3.21   0
  -2  -9   0  105.67    3.39   0
  -1 -10   2    6.54    2.37   0
   0 -11   3   48.26    2.32   0
   0  -8   4   30.61    1.52   0
   2 -10   5    7.68    1.24   0
   2   1   0  259.78    1.48   0
   2   5 -14  285.30    2.73   0
   2   5 -13  245.78    3.00   0
   2   5 -12   22.03    2.49   0
   3   1   0  682.63    2.46   0
   3   4  -6    3.08    1.86   0
   3   5 -10  354.42    3.66   0
   4  -1   2    7.79    1.72   0
   4   2  -2  173.44    2.15   0
   4   5 -11  288.32    4.18   0
   6  -6   4   35.74    1.85   0
   6  -4   3   34.64    2.07   0
   6   1  -2  145.90    2.64   0
   6   3  -6  157.51    3.08   0
   6   4  -9   32.89    3.54   0
   7   0  -2   30.70    2.54   0
  -3  -7  -4   80.45    4.10   0
  -3  -4  -4  569.13    4.10   0
  -3  -2 -10  168.33    3.88   0
  -3  -2  -9  154.74    4.00   0
  -3  -2  -8  169.27    3.82   0
  -3  -2  -7   13.27    2.58   0
  -2 -10  -1   50.98    3.14   0
  -2  -4   0 1796.95    4.17   0
  -2   1 -12  126.22    2.33   0
  -2   1  -8  705.76    3.12   0
   1 -11   4   46.81    1.89   0
   1   2  -2   35.15    0.66   0
   1   3  -4 4316.42    4.14   0
   1   4  -7  142.96    1.50   0
   2   4  -6  456.99    2.34   0
   2   5 -15  195.97    2.24   0
   2   5 -11   26.90    2.44   0
   3  -5   5   33.11    0.87   0
   4  -2   3  263.73    2.08   0
   4   0   1   76.38    1.68   0
   4   4  -6  143.32    2.58   0
   4   5 -10  119.89    3.49   0
   5  -7   5   40.34    1.33   0
   5   4  -7   24.97    2.57   0
   5   5 -12   75.52    3.69   0
   7   1  -3   75.60    3.19   0
  -3  -6  -4  140.32    3.55   0
  -3  -5  -4   40.38    2.92   0
  -3  -4  -5   87.38    3.48   0
  -3  -3 -11    3.76    3.34   0
  -2  -8   0   -4.17    2.32   0
  -2  -5   0  330.33    2.55   0
  -2  -3  -1  187.81    2.17   0
  -2  -1  -3 1746.72    3.61   0
  -2   0  -5  394.20    2.27   0
  -2   1  -9  124.83    2.38   0
  -1  -9   2  347.81    3.11   0
  -1   2 -15   33.03    1.65   0
   2   5 -10  512.31    3.43   0
   3   3  -3  101.17    1.86   0
   3   5  -9   12.16    2.73   0
   4   1   0  829.04    3.19   0
   4   5  -9  319.60    3.90   0
   5  -4   4  158.62    1.95   0
   5   2  -2   53.80    2.20   0
   5   3  -4   78.84    2.49   0
   6   2  -3   24.20    2.50   0
   6   4  -8   80.02    3.17   0
  -3  -7  -7   70.39    4.79   0
  -3  -7  -6    6.16    3.72   0
  -3  -6  -6   14.56    4.08   0
  -3  -6  -5   12.74    3.33   0
  -3  -5  -5    4.76    3.13   0
  -3  -4  -6   12.93    3.47   0
  -3  -3 -10   16.02    3.09   0
  -3  -3  -9    4.58    3.66   0
  -3  -3  -8    2.47    3.48   0
  -3  -3  -7    7.61    2.90   0
  -2  -9  -1  225.09    3.59   0
  -2  -6   0    7.80    1.97   0
  -2  -2  -2   15.19    1.35   0
  -2   0 -14   17.38    2.27   0
  -1 -10   1   10.47    2.63   0
  -1  -5   2    7.13    1.39   0
  -1   2  -6 2145.66    2.49   0
   0 -10   3    2.94    1.95   0
   2   3  -3 4712.21    5.44   0
   3   4  -5  149.41    2.48   0
   4  -3   4    5.39    1.47   0
   4   3  -3  233.71    2.46   0
   5  -6   5    6.48    1.45   0
   5   0   1   16.62    2.14   0
   5   4  -6  162.75    2.94   0
   6  -5   4    7.25    1.87   0
   7  -2   1   38.35    2.31   0
   7  -1   0    3.78    2.28   0
   7   2  -4   16.45    3.20   0
  -3  -5 -10   10.79    3.35   0
  -3  -5  -9   35.11    4.16   0
  -3  -5  -8  207.00    5.00   0
  -3  -5  -7   -0.40    3.53   0
  -3  -4 -10   14.81    3.12   0
  -3  -4  -9  182.60    4.02   0
  -3  -4  -8   10.54    3.41   0
  -2  -9  -2   24.33    3.55   0
  -1  -6   2  496.73    2.60   0
  -1  -3   1  441.18    1.72   0
   0  -4   3   72.96    0.81   0
   1 -10   4   -0.07    1.69   0
   2  -9   5   39.75    1.11   0
   2  -3   4  830.90    1.44   0
   2   5  -9  327.83    2.99   0
   3   5  -8   65.26    2.75   0
   4   2  -1   85.38    1.94   0
   4   4  -5   28.31    2.22   0
   5  -2   3  265.28    2.45   0
   5   1   0   39.59    2.36   0
   5   5  -9    3.19    3.40   0
   6  -3   3    1.02    1.99   0
   6   1  -1  126.27    2.67   0
   6   4  -7    2.66    2.75   0
   7  -3   2   21.40    2.16   0
   7   3  -6   -0.46    2.88   0
  -2  -7  -1   74.02    2.63   0
  -2  -4  -1  217.79    2.27   0
  -2  -1  -4  549.50    2.66   0
  -2   0 -13   19.82    2.30   0
  -2   0  -6   68.21    1.87   0
  -1  -9   1  223.09    3.17   0
  -1   2 -14  137.29    1.96   0
   0 -11   2   94.94    2.62   0
   0  -9   3  404.62    2.74   0
   0   2  -3  153.41    0.51   0
   2   4  -5   56.06    1.54   0
   5   4  -5   75.70    3.00   0
   7  -4   3   50.75    2.37   0
  -2  -6  -1  766.96    3.87   0
  -2  -3  -2  743.44    3.06   0
  -2  -2  -3    8.77    1.81   0
  -2  -1 -14    1.32    2.52   0
  -2   0 -12    7.78    2.30   0
  -1 -11  -1   -5.17    2.82   0
   0  -1   1 2533.82    1.21   0
   1   4  -6  382.11    1.88   0
   3   0   2  546.04    2.14   0
   3   3  -2 1396.22    3.94   0
   3   5  -7  143.61    2.74   0
   4   5  -7    4.31    2.92   0
   5   5  -8  106.03    3.28   0
   6  -7   5   75.55    1.80   0
   6  -4   4   78.61    2.08   0
   6   4  -6   32.78    2.83   0
   7   2  -3    7.11    2.66   0
   7   3  -5   25.01    3.03   0
  -2  -7  -2   62.39    3.28   0
  -2   0  -7  126.94    2.06   0
  -1  -8   1   42.02    2.42   0
  -1  -2   0  302.52    1.40   0
   0  -8   3  141.71    1.95   0
   1 -11   3  138.33    2.35   0
   1  -9   4  185.70    1.96   0
   1   1   0 3347.71    2.96   0
   2 -11   4   34.12    1.79   0
   2  -8   5  236.10    1.24   0
   2   5  -8  852.08    3.58   0
   3 -10   5   30.50    1.08   0
   3  -1   3   12.92    1.06   0
   3   1   1  131.95    1.62   0
   3   4  -4  195.15    2.26   0
   4  -1   3   40.06    1.83   0
   4   1   1  595.92    2.85   0
   4   3  -2   61.07    2.05   0
   4   4  -4   47.25    2.14   0
   5  -5   5  101.90    1.58   0
   6  -1   2   45.06    2.05   0
   6   0   1    2.91    2.13   0
   6   1   0   19.90    2.68   0
   7  -1   1   73.25    2.52   0
   7   0   0   18.94    2.43   0
   7   1  -1   16.19    3.04   0
  -2  -9  -5   13.77    3.85   0
  -2  -8  -3  113.03    3.53   0
  -2  -6  -2   42.64    2.46   0
  -2  -4  -2 1577.93    4.58   0
  -2  -1  -5   29.97    1.73   0
  -2   0  -8  128.29    2.21   0
  -1  -9   0  173.84    3.22   0
  -1  -4   1 1976.78    3.50   0
  -1  -1  -1 2541.46    2.95   0
  -1   2 -13   75.68    1.85   0
   0 -10   2    6.28    1.87   0
   0  -5   3  100.28    1.07   0
   4  -4   5   27.29    1.39   0
   4   6 -12  205.00    4.58   0
   4   6 -11   40.88    3.78   0
   5   0   2   16.85    2.24   0
   5   5  -7   24.64    2.78   0
   6  -6   5    5.65    1.57   0
   6   4  -5   52.13    2.87   0
   6   5  -8   13.79    3.07   0
   7  -3   3    9.12    2.34   0
   7   3  -4   30.81    3.40   0
  -2  -7  -3   10.41    2.88   0
  -2  -3  -3 1171.64    3.95   0
  -2  -2  -4   72.85    1.97   0
  -2  -1 -12   -5.22    2.59   0
  -1  -7   1   18.77    1.85   0
  -1  -5   1  539.00    2.54   0
  -1   2  -7 1283.23    2.44   0
   0  -7   3   76.73    1.52   0
   1   3  -3   32.12    0.97   0
   2  -7   5    6.30    0.67   0
   2   3  -2  347.54    1.86   0
   2   5  -7  332.64    2.56   0
   3  -4   5  341.32    1.38   0
   3  -2   4  549.87    2.00   0
   3   5  -6  215.37    2.98   0
   3   6 -14   -7.31    2.48   0
   3   6 -13   66.40    3.16   0
   3   6 -12   -0.99    3.20   0
   4  -2   4  181.19    1.92   0
   4   2   0   92.91    2.00   0
   4   6 -10   24.04    3.55   0
   5   1   1  213.72    2.49   0
   6   2  -1   -0.20    2.36   0
   7   2  -2   16.24    2.66   0
  -2  -8  -7    7.62    4.69   0
  -2  -7  -4   85.51    3.36   0
  -2  -5  -3  127.05    3.06   0
  -2  -4  -3  102.77    2.39   0
  -2  -1 -11    3.61    2.63   0
  -2  -1  -6    3.54    1.88   0
  -1 -10  -2   45.84    3.74   0
  -1  -8   0   28.33    2.61   0
  -1   2 -12  148.80    2.02   0
   1  -8   4  411.13    2.03   0
   1   5 -12  136.17    1.53   0
   1   5 -11  849.74    2.94   0
   2  -1   3  549.75    1.59   0
   3   4  -3  360.56    2.78   0
   3   6 -11    9.03    2.97   0
   5  -4   5   28.12    1.55   0
   5   2   0   14.65    2.15   0
   5   5  -6   26.55    2.72   0
   5   6 -10  114.27    4.23   0
   6   4  -4    5.35    3.15   0
   6   5  -7   30.21    2.92   0
  -2  -6  -4   58.31    3.58   0
  -2  -2 -12  242.98    3.47   0
  -2  -2  -5  374.11    2.86   0
  -2  -1  -8  687.92    4.28   0
  -2  -1  -7  502.90    3.25   0
   0 -11   0    7.08    2.89   0
   0 -10   1    8.59    2.50   0
   0   3  -5  163.16    0.72   0
   1  -5   4 1301.27    1.71   0
   1  -2   3 1396.69    1.11   0
   1   2  -1 1404.26    2.26   0
   2   2   0  211.33    1.44   0
   3   3  -1  307.94    2.25   0
   3   6 -10  122.07    3.20   0
   4   5  -5   17.89    2.86   0
   4   6  -9    0.21    2.84   0
   5   6  -9  121.06    3.98   0
   6  -5   5   14.52    1.69   0
   6   0   2   23.97    2.44   0
   6   1   1   98.14    2.99   0
   6   5  -6    0.12    3.32   0
   7   1   0   41.61    2.68   0
   7   3  -3    2.13    2.84   0
  -2  -7  -9   -7.61    3.67   0
  -2  -7  -7   27.62    3.94   0
  -2  -7  -6  411.77    5.07   0
  -2  -6 -10    5.66    3.78   0
  -2  -4 -12    5.19    2.69   0
  -2  -4  -4    5.42    2.29   0
  -2  -3 -12   31.28    2.80   0
  -2  -2 -11   68.85    3.05   0
  -1  -7   0    2.56    2.32   0
  -1  -3   0 2568.73    3.79   0
  -1   2 -11   48.46    1.59   0
  -1   2  -8 1648.99    3.21   0
   0   3 -15   17.47    1.27   0
   1 -11   2    3.36    2.26   0
   1  -7   4   42.76    1.13   0
   1   4  -5    3.93    1.06   0
   2   5  -6  288.86    2.54   0
   3   5  -5  126.84    2.33   0
   3   6  -9  436.38    3.94   0
   4   1   2  475.97    2.94   0
   4   6  -8   60.19    3.54   0
   5   3  -1  187.94    2.78   0
   5   5  -5    5.32    2.62   0
   5   6  -8   12.52    3.61   0
   6  -1   3  105.39    2.35   0
   6   2   0    5.63    2.75   0
   7  -2   3   19.83    2.20   0
   7   2  -1   13.33    2.70   0
  -2  -6  -9   26.65    3.47   0
  -2  -6  -8   15.50    4.26   0
  -2  -6  -7   90.32    3.91   0
  -2  -6  -6   13.77    3.44   0
  -2  -5 -11   82.49    3.41   0
  -2  -5  -5  176.80    3.39   0
  -2  -4  -5  104.99    2.79   0
  -2  -3 -11    3.63    2.70   0
  -2  -3  -5  289.53    3.03   0
  -2  -2 -10  195.86    3.15   0
  -2  -2  -9   66.82    3.20   0
  -2  -2  -8   85.79    3.33   0
  -2  -2  -7  480.80    3.98   0
  -1 -10  -5   24.05    4.49   0
  -1 -10  -4    2.93    3.55   0
  -1  -9  -2   -4.58    2.85   0
  -1  -8  -1  102.41    2.77   0
  -1  -6   0 1972.20    5.05   0
  -1   2 -10  259.05    2.03   0
  -1   2  -9  208.23    1.86   0
   0  -8   2  435.24    2.76   0
   1  -6   4  388.94    1.42   0
   1   5  -9  798.10    2.83   0
   3   1   2  154.44    1.92   0
   4  -3   5   55.77    1.49   0
   4   2   1   21.32    2.16   0
   4   4  -2  214.29    2.96   0
   6  -4   5   42.86    2.01   0
   6  -2   4   60.41    2.28   0
   6   4  -3  255.85    3.52   0
   7   3  -2   12.51    3.27   0
  -2  -5  -9   63.50    3.50   0
  -2  -5  -7  112.95    3.63   0
  -2  -5  -6    7.62    3.08   0
  -2  -4 -10   74.88    3.14   0
  -2  -4  -9   27.06    3.64   0
  -2  -3  -8   55.88    3.61   0
  -2  -3  -7    4.29    3.18   0
  -2  -3  -6   24.46    2.47   0
  -1  -9  -3   11.09    3.70   0
  -1  -4   0  110.23    1.51   0
  -1   0 -15   25.31    2.17   0
   0 -10   0   49.93    3.04   0
   0  -3   2 4093.18    3.12   0
   1  -9   3   17.32    1.87   0
   2   3  -1 1052.71    2.96   0
   2   4  -3   82.12    1.55   0
   3   0   3   47.16    1.34   0
   3   4  -2  464.30    3.02   0
   3   6  -8  159.11    2.72   0
   4  -7   6  118.54    0.90   0
   4   5  -4    6.31    2.26   0
   4   6  -7  144.62    3.52   0
   5  -7   6  102.98    1.34   0
   5  -3   5   -2.17    1.62   0
   5   0   3   98.15    2.15   0
   5   2   1  252.74    2.80   0
   5   4  -2    5.91    2.38   0
   5   5  -4    2.21    3.15   0
   5   6  -7   -2.34    3.50   0
   6   3  -1    2.73    2.55   0
   6   5  -5   11.71    2.74   0
   7   0   2    9.06    2.73   0
   7   1   1   10.35    2.92   0
  -2  -4  -8  536.60    4.81   0
  -1  -9  -4  138.87    4.54   0
  -1  -8  -2   31.28    2.75   0
  -1  -7  -1   12.95    2.24   0
  -1  -2  -1  386.79    1.62   0
  -1   0  -3 2964.80    3.33   0
  -1   1 -13  201.13    2.50   0
   0  -7   2   -1.09    1.67   0
   2 -11   3  136.26    2.18   0
   2  -2   4 2693.29    2.88   0
   2   6 -13   27.80    1.96   0
   2   6 -11  180.16    2.93   0
   3 -11   4  203.45    2.09   0
   3  -9   5   44.82    1.06   0
   3  -3   5  198.58    1.30   0
   3  -1   4  532.51    2.20   0
   3   5  -4  409.26    2.92   0
   3   6  -7  350.54    3.50   0
   4  -6   6    6.85    0.92   0
   4   3   0   12.83    1.90   0
   5  -6   6    4.42    1.21   0
   5  -1   4   -1.52    1.64   0
   5   3   0   -2.49    2.70   0
   6   1   2    8.25    2.63   0
   7  -1   3   -1.29    2.56   0
   7   2   0   24.70    2.73   0
  -1  -9  -5   25.71    3.84   0
  -1  -1 -15    9.18    2.41   0
   0 -11  -3   12.02    3.81   0
   1 -11   1    4.21    2.48   0
   2   5  -5  254.55    2.21   0
   3   3   0 1132.03    3.55   0
   4   6  -6  391.13    4.08   0
   5  -5   6   28.46    1.51   0
   5   6  -6    6.16    2.91   0
   6  -3   5    0.27    2.06   0
   6   4  -2   54.35    2.84   0
   6   5  -4    5.68    2.88   0
   7   3  -1   18.01    3.24   0
  -1  -9  -7    2.70    4.24   0
  -1  -7  -2   75.28    2.60   0
  -1  -3  -1 4322.67    5.46   0
   0  -9   0    4.04    2.65   0
   0  -8   1  251.73    2.78   0
   0  -6   2 1196.88    3.14   0
   0  -4   2  142.19    1.17   0
   0   2 -16   67.87    1.79   0
   0   3 -14   18.60    1.26   0
   1   4  -4    7.65    1.13   0
   2  -9   4  107.94    1.69   0
   2   6 -14    9.34    1.54   0
   4 -10   5   20.16    0.99   0
   4  -5   6   47.36    1.19   0
   4  -2   5   55.91    1.71   0
   4   4  -1  244.36    2.81   0
   4   5  -3   98.72    2.53   0
   4   7 -11    7.32    3.87   0
   4   7 -10   -0.40    3.86   0
   5  -2   5  165.85    2.31   0
   5   4  -1   10.45    2.81   0
   6  -6   6    9.01    1.56   0
   6  -1   4   72.01    2.25   0
   6   3   0   92.11    2.85   0
   7  -2   4   23.67    2.13   0
  -1  -8  -5   12.37    4.13   0
  -1  -8  -4   31.01    3.36   0
  -1  -5  -1  297.98    2.47   0
  -1  -4  -1  819.57    2.96   0
  -1  -1 -14   67.92    2.55   0
   0 -10  -2   48.92    3.52   0
   0  -5   2  250.05    1.55   0
   1  -8   3  827.48    3.02   0
   2   0   3  892.63    2.25   0
   2   4  -2  106.08    1.69   0
   2   6  -8   86.67    2.69   0
   3   4  -1  107.84    2.40   0
   3   5  -3    5.65    2.35   0
   3   6  -6   30.09    2.21   0
   4   2   2    7.88    1.81   0
   4   6  -5   78.73    3.34   0
   5   1   3  187.23    2.87   0
   5   2   2   -1.26    2.52   0
   5   6  -5  106.76    3.29   0
   6  -5   6   12.10    1.72   0
   6   5  -3   28.10    3.35   0
   7   0   3    7.85    2.75   0
   7   2   1   11.05    3.01   0
  -1  -8  -7    3.29    4.09   0
  -1  -7  -3  581.54    4.27   0
  -1  -6  -2  592.22    3.70   0
  -1  -2 -14    7.08    2.66   0
  -1   0 -13    6.71    2.09   0
   1 -11   0   68.84    2.71   0
   1   1   1 2544.98    2.89   0
   1   5  -7   32.89    1.58   0
   2   5  -4  297.88    2.61   0
   4  -4   6  146.62    1.57   0
   4   0   4   14.03    1.68   0
   4   3   1  395.65    2.90   0
   4   7  -9   57.13    3.26   0
   5  -4   6   12.64    1.48   0
   5   3   1    4.97    2.26   0
   5   7  -8   63.32    4.29   0
   6  -2   5    9.80    2.20   0
   6   4  -1   14.82    2.70   0
  -1  -7 -10   21.03    3.49   0
  -1  -5  -2   68.90    2.56   0
  -1  -2  -2   74.65    1.26   0
  -1   0  -4  523.17    1.89   0
  -1   1 -10   98.32    2.21   0
   0  -9  -1  238.86    3.28   0
   0  -7   1    9.17    1.67   0
   1 -10   1   29.39    2.42   0
   2 -11   2   72.78    2.41   0
   2 -10   3   53.93    1.83   0
   2   6  -7   30.14    2.47   0
   3  -2   5  503.28    2.02   0
   3   1   3  849.76    2.94   0
   3   2   2   93.04    1.74   0
   3   7 -12   20.88    2.94   0
   4   5  -2   11.27    2.26   0
   4   7  -8    7.11    3.40   0
   5   5  -2   14.64    2.65   0
   6  -4   6   30.56    2.04   0
   6   1   3   21.22    2.33   0
   6   3   1    3.14    2.92   0
  -1  -7  -7   12.34    4.66   0
  -1  -7  -6    0.26    3.65   0
  -1  -6  -3    2.69    2.44   0
  -1  -5 -12   29.04    3.54   0
  -1  -4 -13   14.74    2.78   0
  -1  -4  -2  788.61    3.28   0
  -1  -3 -13   10.38    3.04   0
  -1  -3  -2 1096.05    3.39   0
  -1  -2 -13    0.89    2.70   0
  -1  -1 -13   53.44    2.28   0
  -1   0 -12   20.25    2.09   0
  -1   1  -9  279.65    2.44   0
   0 -10  -5   33.65    4.48   0
   1 -11  -1   33.44    3.23   0
   1   0   2 3496.10    3.00   0
   1   2   0  293.69    1.31   0
   3   0   4   76.08    1.76   0
   3   3   1  199.80    2.14   0
   4  -1   5  393.69    2.61   0
   4   6  -4  184.78    3.14   0
   5  -1   5   21.77    2.16   0
   5   4   0   49.56    2.66   0
   5   7  -7   -2.36    3.26   0
   6   5  -2   65.17    3.03   0
   6   6  -4    6.81    3.57   0
  -1  -6 -10   14.58    3.16   0
  -1  -6  -4   37.81    2.83   0
  -1  -5 -11    7.00    3.42   0
  -1  -5  -3   13.53    2.64   0
  -1  -4 -12  176.56    3.90   0
  -1   0 -11    2.30    2.07   0
   0 -10  -6  164.50    4.91   0
   0  -9  -2  205.51    3.45   0
   0   2 -15    3.57    1.59   0
   1  -7   3   73.29    1.37   0
   1   4  -3  138.61    1.49   0
   1   5  -6  130.44    1.83   0
   3 -11   3   50.52    2.01   0
   3   4   0   18.48    2.18   0
   3   5  -2    8.88    1.96   0
   4  -3   6   24.45    1.59   0
   5   7  -6   40.32    4.00   0
   6  -1   5   -3.54    2.35   0
   6   4   0   21.23    2.73   0
  -1  -6  -8   48.46    3.49   0
  -1  -6  -7   15.45    4.11   0
  -1  -6  -6  127.45    3.76   0
  -1  -5 -10   98.68    3.86   0
  -1  -3 -12   24.26    2.62   0
  -1   0  -5    1.89    1.26   0
   0  -8  -1   10.19    2.37   0
   0  -7   0   11.59    2.25   0
   1 -11  -2   15.64    3.03   0
   1   3  -1  452.74    1.87   0
   2  -8   4  369.22    1.81   0
   2   5  -3  177.41    2.14   0
   3   6  -4   33.50    2.30   0
   3   7  -8   -5.02    2.57   0
   4   1   4  131.46    2.43   0
   4   2   3  116.50    2.14   0
   5   1   4  263.50    3.10   0
   5   2   3   64.43    2.33   0
   5   5  -1   20.93    2.76   0
   6  -3   6    6.44    1.90   0
   6   5  -1   13.02    3.34   0
   6   6  -3   13.16    3.55   0
  -1  -5  -9  199.45    4.07   0
  -1  -5  -4   25.40    2.46   0
  -1  -3  -3  156.36    2.03   0
  -1  -2  -3  129.83    1.66   0
  -1  -1  -4 1143.19    3.15   0
  -1   0 -10   13.39    2.15   0
   1  -9   1  320.85    3.09   0
   1  -8   2  210.92    2.30   0
   2 -11   1   85.18    2.74   0
   3  -1   5  134.94    1.71   0
   4   4   1  181.34    3.03   0
   5   4   1  106.85    2.82   0
   5   7  -5   24.40    3.74   0
   6   1   4   29.08    2.76   0
   6   3   2   -6.34    2.53   0
  -1  -5  -8   95.88    3.41   0
  -1  -5  -7   36.29    3.32   0
  -1  -5  -6   19.46    2.96   0
  -1  -5  -5   27.30    2.71   0
  -1  -4 -10  411.16    3.99   0
  -1  -4  -4  999.29    4.32   0
  -1  -1 -10  191.02    2.84   0
  -1   0  -6  116.49    1.78   0
   0  -9  -7    1.80    4.10   0
   0  -9  -6   24.83    4.25   0
   0  -9  -5   98.78    4.17   0
   0  -8  -2    9.98    2.63   0
   0  -5   1  687.93    2.37   0
   0  -2   1  931.01    1.44   0
   1 -11  -4   28.31    3.94   0
   1 -10  -1   13.02    3.21   0
   1   5  -5 1365.17    3.65   0
   2  -9   3   83.13    2.03   0
   2   1   3 1808.70    3.49   0
   2   2   2   15.90    1.25   0
   2   3   1  179.94    2.06   0
   2   6  -5  849.51    4.03   0
   3  -8   5    7.60    1.00   0
   3  -5   6  408.64    1.14   0
   3   2   3   70.24    1.79   0
   3   3   2   14.46    2.07   0
   3   5  -1  107.96    2.26   0
   3   6  -3  424.87    3.68   0
   4  -2   6   16.18    1.63   0
   4   0   5    6.96    2.08   0
   4   7  -5    5.32    2.88   0
   6  -2   6   10.97    2.24   0
   6   0   5   15.24    2.68   0
   6   4   1   25.65    2.82   0
  -1  -4  -9   15.56    2.77   0
  -1  -4  -8    7.13    2.80   0
  -1  -4  -7  310.57    4.15   0
  -1  -4  -6  531.50    4.54   0
  -1  -4  -5 1002.57    4.73   0
  -1  -3 -10   41.12    2.61   0
  -1  -3  -9    1.43    2.89   0
  -1  -3  -4  447.87    3.00   0
  -1  -2 -10   82.64    2.44   0
  -1  -1  -9   93.64    2.61   0
  -1  -1  -5  581.32    2.79   0
   0  -8 -10   11.29    4.07   0
   0  -8  -3    9.49    3.50   0
   0  -7  -1  193.60    3.09   0
   0   1 -15  301.75    2.73   0
   0   2 -14   21.79    1.68   0
   0   3  -4  253.48    0.91   0
   1  -6   3  232.46    1.45   0
   2  -3   5   10.06    0.71   0
   3  -4   6  488.52    1.58   0
   3   1   4  869.79    3.11   0
   3   7  -6   24.32    2.50   0
   4   6  -2   35.66    2.74   0
   5   5   0    0.71    2.67   0
   5   7  -4    0.11    3.14   0
  -1  -3  -6  222.29    3.46   0
  -1  -3  -5  258.19    2.86   0
  -1  -2  -9  810.05    4.20   0
  -1  -2  -5   70.98    2.30   0
  -1  -1  -8  460.24    3.48   0
  -1  -1  -6 2384.62    5.44   0
   0  -8  -9   26.00    3.66   0
   0  -3   1 3463.27    3.55   0
   0   3 -12   35.90    1.29   0
   1 -10  -2   35.28    3.19   0
   1  -9   0  428.42    3.72   0
   1  -1   3   13.90    0.56   0
   3  -3   6   61.40    1.31   0
   3   4   1  402.15    2.81   0
   5  -5   7   65.60    1.58   0
   5  -1   6   65.01    2.26   0
   5   2   4   63.45    2.39   0
   5   4   2  180.50    3.53   0
   6  -5   7    0.71    1.64   0
   6   3   3   -6.75    2.94   0
  -1  -3  -7  570.30    4.03   0
  -1  -2  -8    5.15    2.26   0
  -1  -2  -7   60.98    2.55   0
  -1  -2  -6  284.41    2.88   0
   0  -8  -7    9.08    3.84   0
   0  -8  -6    1.56    3.90   0
   0  -8  -5    2.92    3.60   0
   0   0 -15   -0.87    2.13   0
   1  -8   1   59.02    2.24   0
   1   4  -2   63.43    1.23   0
   2   0   4  757.01    2.20   0
   2   6  -4  779.96    3.73   0
   2   7 -11   18.86    2.21   0
   3 -11   2   20.43    2.20   0
   3   0   5   60.87    1.83   0
   3   5   0   39.16    2.42   0
   3   6  -2  489.17    3.81   0
   5  -6   7   39.94    1.32   0
   5   1   5   11.51    2.09   0
   6  -4   7   48.74    2.01   0
   6   1   5   66.49    2.89   0
   6   2   4   93.23    2.81   0
   6   4   2   -4.32    2.72   0
   0  -7 -10   74.28    3.67   0
   0  -6 -12    1.83    3.03   0
   0  -6  -1    2.21    2.35   0
   0  -5 -13   22.22    3.51   0
   0  -4 -14   21.73    3.10   0
   0   1 -14  169.47    2.43   0
   0   2  -2 1294.96    1.51   0
   1 -10  -7   66.02    5.15   0
   1 -10  -4   61.58    3.81   0
   1  -9  -1  171.53    3.52   0
   1  -7   2    8.05    1.52   0
   1   2   1  393.97    1.62   0
   1   5  -4  888.94    3.08   0
   2   7 -12  145.92    2.20   0
   2   7  -8    6.09    2.60   0
   4   6  -1   33.08    2.61   0
   4   7  -3  231.07    3.99   0
   5  -3   7   41.82    1.99   0
   6   5   1    4.32    2.88   0
   0  -7  -9   96.18    3.74   0
   0  -7  -3   29.19    2.72   0
   0  -6 -11   -0.33    3.55   0
   0  -3 -14    4.55    2.94   0
   1 -10  -6    8.37    4.41   0
   1  -5   3 1472.69    2.46   0
   1   1   2  286.39    1.30   0
   1   3   0 2651.00    4.05   0
   1   4 -15  123.42    1.39   0
   2 -11  -2   -3.50    3.62   0
   2  -7   4  296.73    1.50   0
   2  -2   5  704.12    1.81   0
   2   6  -3  846.66    4.18   0
   2   7  -7   -1.80    2.65   0
   3 -10   3   90.59    1.93   0
   3  -9   4   21.27    1.41   0
   3  -2   6 1004.10    2.75   0
   3   7  -4  216.37    3.23   0
   3   8 -10   -2.52    3.48   0
   3   8  -9   10.04    3.56   0
   5   0   6    4.08    2.35   0
   5   6   0   -1.75    3.28   0
   5   7  -2   38.39    3.65   0
   6   0   6    4.35    2.67   0
   0  -7  -7  288.99    4.50   0
   0  -7  -5   61.34    3.64   0
   0  -7  -4   41.63    3.05   0
   0  -6 -10  124.10    4.06   0
   0  -5 -12  242.23    3.70   0
   0  -4 -13   35.72    3.22   0
   0  -2 -14  173.58    3.25   0
   0  -1 -14   14.77    2.41   0
   0   0 -14    4.82    2.21   0
   0   3 -11   23.15    1.17   0
   1  -9  -2  188.33    3.96   0
   1   6  -9   10.80    1.54   0
   2  -9   2  401.27    2.88   0
   2   3   2  703.05    2.89   0
   3   2   4  167.97    2.16   0
   3   6  -1  464.71    3.51   0
   4   0   6   25.14    2.12   0
   4   6   0  193.60    3.56   0
   4   8  -5   55.75    3.97   0
   5   2   5   11.86    2.76   0
   5   4   3   26.83    2.62   0
   6  -2   7   38.78    2.33   0
   6   3   4   -1.08    2.99   0
   6   4   3   42.27    3.42   0
   0  -6  -9   28.39    3.77   0
   0  -6  -2  415.66    3.32   0
   1  -9  -9   10.11    3.72   0
   1  -9  -3   15.30    3.86   0
   1  -8   0  198.49    2.65   0
   1   3 -16    1.47    1.45   0
   2 -11  -4   -4.86    4.57   0
   2 -11  -3   40.12    3.68   0
   2   1   4  544.10    2.41   0
   2   4   1  210.47    2.24   0
   2   7 -13   17.54    1.37   0
   3 -11   1   13.66    2.63   0
   3   1   5  864.20    3.54   0
   3   5   1    7.76    2.06   0
   3   7  -3    5.31    2.45   0
   3   8  -7   75.28    3.19   0
   4 -10   4   49.53    1.76   0
   4  -5   7   50.25    1.19   0
   4  -3   7   14.16    1.42   0
   5  -7   7    0.96    0.84   0
   6   2   5   -2.12    2.55   0
   0  -6  -8   44.11    3.80   0
   0  -6  -3  633.01    4.16   0
   0  -5 -11    1.18    2.93   0
   0  -5  -1   80.53    1.86   0
   0  -4 -12   -4.14    2.68   0
   0   1 -13  180.22    2.27   0
   1  -9  -8   52.40    4.02   0
   1  -9  -5  215.21    5.62   0
   1  -6   2   27.13    1.57   0
   2  -1   5   95.39    1.21   0
   2   5   0  315.20    2.93   0
   2   6  -2  127.33    2.78   0
   3  -1   6  177.59    1.89   0
   3   8  -6  143.26    3.74   0
   4  -2   7  163.51    2.08   0
   4   2   5  283.94    2.92   0
   4   5   2   35.32    2.51   0
   4   8  -4   10.58    3.13   0
   5  -1   7   63.58    2.38   0
   5   1   6   18.26    2.31   0
   5   6   1   14.32    3.32   0
   6  -1   7    1.47    2.48   0
   0  -6  -6   28.20    3.34   0
   0  -6  -5  253.61    3.94   0
   0  -6  -4 1217.14    5.73   0
   0  -5 -10   24.74    3.07   0
   0  -2 -13  182.64    2.86   0
   1  -8  -1   33.13    2.48   0
   1   6  -6 1449.34    4.33   0
   2 -10  -1   27.89    3.24   0
   3 -11   0   -2.10    2.88   0
   3   6   0    2.75    2.37   0
   3   7  -2   84.52    3.27   0
   3   8  -5   -0.15    3.38   0
   4   1   6  386.62    3.27   0
   4   6   1   35.67    3.17   0
   4   7  -1  154.34    3.32   0
   0  -5  -9    3.87    2.89   0
   0  -5  -2  149.11    2.44   0
   0  -4 -11  230.55    3.39   0
   0  -3 -12   73.74    2.69   0
   0  -3   0 3101.72    4.01   0
   1  -8 -10   46.63    3.66   0
   1  -7 -12  236.80    4.34   0
   2 -10  -2   -1.77    3.62   0
   2  -9   1   55.53    2.47   0
   2   7  -4    1.66    2.74   0
   3   3   4  250.13    2.56   0
   3   4   3  536.90    3.31   0
   3   5   2   28.66    2.73   0
   4  -1   7  402.02    2.90   0
   4   8  -3    2.72    3.10   0
   5   0   7   10.65    2.38   0
   5   3   5   -2.84    2.48   0
   5   4   4   33.19    2.72   0
   5   5   3   10.22    2.76   0
   5   7   0  135.89    3.61   0
   6   0   7    7.94    2.53   0
   0  -5  -3    8.90    2.71   0
   0  -4 -10  178.32    3.63   0
   0  -4  -1 1501.72    3.78   0
   0  -3 -11   16.35    2.91   0
   0  -2 -12   91.76    2.88   0
   0   1 -12   40.64    2.07   0
   0   3 -10  164.31    1.40   0
   0   3  -3 1410.38    2.10   0
   1  -8  -9   49.87    3.80   0
   1  -7 -11   65.13    4.11   0
   1  -4   3   10.72    0.66   0
   1   2   2   71.14    1.25   0
   1   3   1 4282.60    5.51   0
   1   5  -2    6.96    1.48   0
   1   6  -5  152.06    2.31   0
   2 -10  -3   18.63    4.17   0
   2   3   3 1208.37    3.78   0
   2   4   2 1524.37    4.45   0
   2   6  -1  104.23    2.45   0
   3   2   5    6.30    1.81   0
   3   8  -4   63.60    3.57   0
   4   4   4  107.34    2.75   0
   4   5   3   45.76    3.10   0
   4   7   0    3.83    3.35   0
   5   2   6   97.16    2.78   0
   5   6   2    1.34    2.89   0
   0  -5  -7   63.69    3.01   0
   0  -5  -6   53.29    2.95   0
   0  -5  -5  164.59    4.02   0
   0  -5  -4   11.90    2.64   0
   0  -1 -12   21.19    2.35   0
   0   0 -12    2.46    2.15   0
   1  -8  -7    2.34    3.58   0
   1  -8  -6   17.65    4.37   0
   1  -8  -5    3.44    4.53   0
   1  -8  -4   -6.19    4.03   0
   1  -7   0   16.38    1.98   0
   1  -5 -14    4.72    2.92   0
   2 -10  -7   79.45    4.36   0
   2 -10  -5  -10.52    4.94   0
   2 -10  -4   39.76    4.08   0
   2  -9   0   25.62    2.82   0
   2  -8   2   99.57    2.14   0
   2   2   4   78.33    1.73   0
   2   5   1   -3.29    1.98   0
   3  -9   3   78.79    2.05   0
   3   6   1   38.06    2.57   0
   3   7  -1   57.57    2.77   0
   4   0   7    1.27    2.22   0
   4   2   6   88.82    2.81   0
   4   6   2   21.43    3.20   0
   4   8  -2    0.66    3.01   0
   5  -4   8  125.37    2.06   0
   5  -3   8    5.07    1.88   0
   0  -4  -9  903.51    4.89   0
   0  -4  -2  110.86    2.28   0
   0  -3 -10  169.06    3.39   0
   0  -2 -11    2.16    2.45   0
   0  -2   0  807.40    1.77   0
   0   4  -6  320.90    1.17   0
   1  -6 -12    6.27    3.06   0
   1  -3 -15   -5.16    3.07   0
   1  -1 -16   12.59    2.51   0
   1   0 -16    2.95    2.32   0
   1   1 -16    8.41    1.94   0
   1   6  -4  174.65    2.54   0
   2  -6   4   20.08    1.04   0
   2   8 -10  178.92    2.96   0
   3 -10   1   38.14    2.73   0
   3   8  -3   -4.82    2.80   0
   3   9  -8    8.37    4.13   0
   5  -2   8   13.27    2.06   0
   5   1   7   75.64    2.53   0
   0  -4  -8  440.00    3.85   0
   0  -1 -11 1003.06    4.44   0
   1  -7  -1  265.06    3.08   0
   1  -6   1  155.42    1.87   0
   1  -5 -13   72.74    3.09   0
   1  -4 -14  240.69    3.64   0
   1   1   3    1.95    0.90   0
   1   3 -15    4.32    1.46   0
   1   5  -1  527.15    2.99   0
   2  -7   3   19.41    1.47   0
   2   6   0    4.64    2.18   0
   2   8  -6   19.09    3.27   0
   3  -8   4  134.17    1.74   0
   3  -7   5  373.02    1.50   0
   3   3   5    2.88    2.39   0
   3   4   4  589.21    3.63   0
   3   5   3   21.12    2.41   0
   3   7   0   21.24    2.66   0
   4 -10   3   39.93    2.12   0
   4   7   1   -2.71    2.87   0
   4   8  -1   -3.15    3.11   0
   4   9  -4   -1.70    3.44   0
   5  -1   8  182.95    2.83   0
   5   3   6    9.88    2.56   0
   0  -4  -7  371.43    3.62   0
   0  -4  -6   51.09    3.23   0
   0  -4  -4  502.20    4.01   0
   0  -3  -9    2.02    2.33   0
   0  -3  -1  275.65    1.77   0
   0  -2 -10  112.99    2.86   0
   1  -7  -8   50.49    3.62   0
   1  -5   2  857.35    2.42   0
   1  -2 -15   26.50    2.87   0
   1   4 -14  318.53    1.82   0
   2  -9  -8   33.39    4.53   0
   2   3   4  113.52    2.39   0
   2   8 -11   64.14    2.19   0
   3  -2   7  619.92    2.51   0
   3  -1   7  188.30    2.24   0
   3   8  -2   26.46    2.94   0
   4   1   7   71.16    2.32   0
   4   3   6   32.33    2.83   0
   4   4   5  137.78    2.97   0
   4   5   4   77.05    2.91   0
   4   6   3    1.15    3.16   0
   5   2   7   33.13    2.97   0
   0  -4  -5  375.99    3.70   0
   0  -3  -8    0.95    2.76   0
   0   3  -9   98.28    1.15   0
   1  -7  -6  483.59    5.34   0
   1  -7  -3    3.24    2.90   0
   1  -5 -12   16.42    3.02   0
   1  -4 -13  126.77    3.62   0
   1  -1 -15  428.13    3.85   0
   1   3   2 1068.56    3.23   0
   1   4   1  791.70    3.08   0
   2  -9  -3  100.50    4.50   0
   2  -9  -2  124.18    3.60   0
   2  -8   1  664.15    3.77   0
   3 -10   0    0.72    2.99   0
   3   2   6  299.70    2.73   0
   4  -3   8   19.53    1.64   0
   5   0   8   30.51    2.54   0
   0  -3  -7   42.89    2.81   0
   0  -3  -2   44.67    1.53   0
   0  -2  -9   28.70    2.20   0
   1  -7  -5  226.82    4.14   0
   1  -7  -4  268.04    4.16   0
   1  -6  -9  271.82    4.45   0
   1  -6   0  548.12    3.29   0
   1   1 -15   51.45    2.14   0
   1   2   3  131.77    1.76   0
   1   5   0  180.13    2.56   0
   1   6  -2  510.13    3.51   0
   2  -9  -5  129.48    4.65   0
   2  -8 -10   35.84    4.16   0
   2   2   5  373.42    2.57   0
   2   6   1  763.04    4.12   0
   2   7  -1   79.93    2.84   0
   3  -9   2    5.70    2.11   0
   3   7   1  150.25    3.22   0
   4  -1   8    3.44    2.03   0
   4   2   7   -0.25    2.61   0
   5   4   6   -2.63    2.81   0
   0  -3  -6 1201.80    5.04   0
   0   0 -10   -2.48    1.88   0
   0   1 -10  624.55    2.87   0
   0   3  -2 4037.83    4.08   0
   1  -5 -11  305.20    4.02   0
   1  -4 -12  417.44    4.37   0
   1  -2 -14   46.88    2.84   0
   1   7  -7   22.44    2.49   0
   2  -2   6  367.24    1.66   0
   2  -1   6  732.36    2.43   0
   2   8 -12    9.36    1.53   0
   3   6   3    1.31    2.53   0
   4  -4   8  115.68    1.64   0
   4   0   8   43.24    2.38   0
   4   4   6   93.05    3.41   0
   4   5   5    6.85    2.72   0
   4   6   4    8.15    3.26   0
   4   8   1    3.77    3.62   0
   5   1   8   20.28    2.32   0
   0  -3  -4 4007.03    7.68   0
   0  -3  -3  103.81    1.98   0
   0  -2  -8  806.92    3.90   0
   0  -2  -1 2845.52    3.92   0
   0  -1  -9 1775.94    5.14   0
   1  -6  -1 1385.60    5.17   0
   1  -5 -10   10.55    3.46   0
   1  -3 -13    7.21    2.53   0
   1  -1   4  113.72    0.95   0
   1   0   4  532.85    1.85   0
   1   7  -5   -0.43    2.53   0
   2  -7   2   72.87    2.10   0
   2  -6 -13    7.85    3.63   0
   2   0   6   72.25    1.67   0
   2   4   4    6.88    2.06   0
   2   7   0  224.46    3.35   0
   3 -10  -7   12.22    3.94   0
   3 -10  -6   64.94    4.96   0
   3   1   7  159.44    2.32   0
   3   3   6   91.63    2.48   0
   3   7   2  116.37    3.66   0
   3   8   0   47.01    3.20   0
   4 -10   2   48.54    2.47   0
   4   7   3    6.65    3.38   0
   5  -6   8   11.36    1.06   0
   0  -2  -7   10.49    2.46   0
   1  -6  -7  319.35    4.04   0
   1  -6  -6  189.75    4.13   0
   1  -5   1  736.29    2.80   0
   1   3 -14   23.44    1.57   0
   1   4   2  811.98    3.43   0
   1   6  -1  459.99    3.31   0
   1   7  -9   45.29    1.55   0
   1   7  -4   21.55    2.72   0
   2  -7 -11  296.90    4.48   0
   2  -5 -14   53.42    3.64   0
   2   1   6    7.66    1.94   0
   2   3   5  303.54    2.74   0
   2   6   2   40.58    2.48   0
   3 -10  -4   -0.32    4.39   0
   3  -9   1    2.07    2.53   0
   4   1   8   74.61    2.41   0
   4   3   7   33.80    2.62   0
   5  -9   5    4.49    1.61   0
   5  -3   9    0.94    1.92   0
   5   2   8    9.42    2.50   0
   0  -1  -8  200.92    2.65   0
   0   1  -9  223.96    2.15   0
   1  -6  -4  130.95    4.32   0
   1  -6  -3  840.23    5.10   0
   1  -5  -9   20.04    2.86   0
   1  -4 -11  163.99    3.25   0
   1  -2 -13  124.01    2.80   0
   1   1   4 1101.06    2.87   0
   1   5   1  294.93    2.74   0
   2  -8  -6    2.16    4.20   0
   2  -8  -2  133.71    4.12   0
   2  -7 -10  111.87    4.32   0
   2  -6 -12  139.69    4.27   0
   2   9  -8    5.05    3.00   0
   2   9  -7  161.38    4.60   0
   3  -8   3  397.09    2.82   0
   3   2   7   10.86    2.07   0
   3   8   1    3.21    2.98   0
   4  -8   5  163.86    1.68   0
   4   6   5   13.27    3.33   0
   4   8   2   10.89    3.31   0
   5   0   9   22.13    2.61   0
   0  -2  -6   77.08    2.06   0
   0  -2  -5    4.01    2.13   0
   0  -2  -2  316.17    1.88   0
   0   3  -8  479.01    1.53   0
   1   1 -14  399.99    3.07   0
   1   6   0 1922.10    6.00   0
   2  -8  -5  107.94    4.16   0
   2  -8  -4   27.22    4.17   0
   2  -8  -3    3.50    3.52   0
   2  -3   6  464.78    1.39   0
   2   2   6    4.04    2.23   0
   2   8  -1   99.38    3.28   0
   2   9  -5   90.92    4.09   0
   3  -9  -9   73.96    4.12   0
   3  -9   0    7.03    2.97   0
   4 -10   1   -1.56    2.90   0
   4   2   8   -0.80    2.35   0
   4   4   7   43.03    3.45   0
   5  -4   9   27.79    1.78   0
   0   0  -8  925.85    3.40   0
   0   3  -1 3360.14    4.27   0
   1  -5   0  281.63    2.47   0
   1  -4   2    4.88    0.97   0
   1  -1 -13  334.38    3.46   0
   1   2   4  121.19    1.65   0
   1   7  -2    1.82    2.92   0
   2  -7  -9  418.23    4.85   0
   2  -6 -11  144.81    4.24   0
   2  -6   3   24.14    1.40   0
   2  -5 -13   52.89    3.19   0
   2  -4 -14   30.17    3.45   0
   2  -3 -15   13.92    3.06   0
   2   4   5   99.90    2.50   0
   2   6   3  621.14    4.18   0
   2   9 -10   56.91    2.50   0
   2   9  -4  159.49    3.96   0
   3  -9  -8  135.86    4.48   0
   3  -1   8   82.19    2.02   0
   3  10  -4   -4.74    3.91   0
   5   1   9    3.21    2.40   0
   0   2   0  824.50    1.98   0
   1  -5  -7   -4.71    2.70   0
   1  -3 -11   54.86    2.64   0
   1  -2   4  131.44    0.67   0
   1   4 -13  198.13    1.65   0
   1   4   3   37.72    2.03   0
   1   5   2   60.98    2.27   0
   2  -7  -8  119.09    3.84   0
   2  -1 -16   60.37    2.95   0
   2   7   2   59.25    2.98   0
   3  -9  -7   84.03    4.22   0
   3  -9  -6  132.07    5.04   0
   3   1   8   11.36    2.38   0
   3   5   6   94.52    3.46   0
   4  -9   3    4.42    2.16   0
   4  -7   6  123.58    1.20   0
   4  -5   8   84.00    1.14   0
   4   0   9    2.48    2.40   0
   4   3   8    9.28    2.70   0
   5  -8   6   68.76    1.37   0
   0  -1  -6  130.58    1.79   0
   1  -5  -6    1.10    2.66   0
   1   0 -13   30.49    2.35   0
   1   3   4  445.73    2.83   0
   1   6   1   95.85    2.63   0
   1   7  -1   14.89    2.61   0
   2  -7  -7   24.79    3.95   0
   2  -7   0   51.69    2.86   0
   2  -2 -15  320.32    4.03   0
   2   9  -2    8.12    3.92   0
   3  -8 -10   17.49    3.73   0
   3  -7 -12   25.08    4.13   0
   3   4   7   45.76    3.12   0
   4   1   9    5.04    2.55   0
   4   5   7   48.72    3.01   0
   4   6   6   -1.78    2.97   0
   4   7   5  137.09    3.68   0
   0   0  -7  494.49    2.42   0
   1  -5  -4  636.67    4.88   0
   1  -5  -2  416.89    3.95   0
   1  -4  -8  769.54    4.85   0
   1  -3 -10   77.20    2.69   0
   1  -3   3 2969.15    2.17   0
   1  -1 -12   13.39    2.54   0
   1   1 -13  150.71    2.46   0
   1   3 -13    0.40    1.70   0
   2  -7  -6    7.94    3.90   0
   2  -4 -13  103.03    3.31   0
   2  -3 -14   -1.09    3.15   0
   2   0   7  138.54    1.86   0
   2   1   7  564.77    3.31   0
   2   5   5  181.46    3.02   0
   2   7   3    8.10    3.37   0
   3  -7   4   84.86    1.52   0
   3  -3   8    6.81    1.32   0
   3   2   8  169.94    2.79   0
   3   8   3   33.20    3.40   0
   4 -10  -6    3.25    4.04   0
   4 -10  -5   -1.99    5.06   0
   4 -10  -3   10.51    4.86   0
   4  -3   9   14.28    1.70   0
   4   4   8   -1.10    3.30   0
   0  -1  -4 1949.17    4.32   0
   0  -1  -2  277.79    1.67   0
   0   3   0 3160.57    4.68   0
   0   4  -1    0.55    1.48   0
   0   5  -5  741.73    2.50   0
   0   5  -4  419.99    2.59   0
   1  -5  -3  219.17    3.49   0
   1  -2 -11  210.94    2.89   0
   1   6   2  621.12    4.39   0
   1   7   0    1.85    2.56   0
   1   8  -3  150.61    3.86   0
   2  -7  -5  128.78    3.66   0
   2  -7  -2    4.97    3.68   0
   2  -7  -1    0.95    2.69   0
   2  -6  -9  151.72    3.66   0
   2   1 -16   87.98    2.67   0
   2   2 -16    4.14    2.23   0
   2   4   6  518.27    3.67   0
   2   9  -1   50.23    3.57   0
   3  -7 -11  100.38    4.38   0
   3  -6 -13    1.66    3.39   0
   3   3   8    0.59    2.93   0
   3   9   2   28.24    4.12   0
   4 -10  -4    8.35    4.19   0
   4  -9   2   -2.51    2.60   0
   5  -5   9    2.49    1.34   0
   5  -2  10   -5.77    2.14   0
   0  -1  -3 3564.27    5.40   0
   0   0  -6 2879.69    4.95   0
   1  -4  -7  637.82    4.21   0
   1   0   5    2.80    0.97   0
   1   2   5   65.14    1.79   0
   1   4   4 1063.75    4.30   0
   1   5 -12  136.84    1.23   0
   1   8  -2   15.32    3.44   0
   2  -7  -3  479.70    5.14   0
   2  -5   4  588.20    1.78   0
   2  -4 -12  162.92    3.90   0
   2  -1 -15   13.93    2.51   0
   2   9   0  110.35    4.27   0
   2  10  -6   52.65    4.77   0
   2  10  -5   -0.17    4.42   0
   3  -8   1   75.36    2.96   0
   3  -5 -14   76.27    3.94   0
   3   5   7    3.85    2.92   0
   3   7   5   11.64    3.17   0
   3   8   4   29.48    3.85   0
   5  -9   4   -1.09    2.22   0
   5  -3  10    1.35    2.15   0
   0   5  -6 1904.46    2.85   0
   1  -2 -10   49.47    2.77   0
   1   7   1   14.69    2.74   0
   1   8  -1   33.22    3.51   0
   2  -6  -8  240.09    3.98   0
   2  -6   2  597.79    2.93   0
   2  -5 -10  125.08    3.81   0
   2  -3 -13  246.25    3.87   0
   2  -2 -14    8.59    2.64   0
   2  -2   7  257.24    1.73   0
   2   3   7    3.58    2.24   0
   2   5   6    6.90    3.15   0
   2   6   5   15.70    2.83   0
   2  10  -3   -2.54    4.36   0
   3  -7 -10   43.44    3.71   0
   3   1   9   31.02    2.52   0
   3   4   8   12.04    3.23   0
   4  -9  -8   27.16    4.57   0
   4  -8   4  213.34    2.50   0
   5 -10   1    4.15    3.25   0
   0   2  -7 1087.28    2.48   0
   0   2   1 2991.07    4.20   0
   0   3  -7  818.40    1.68   0
   0   3   1  280.24    2.17   0
   0   4   0    7.54    1.42   0
   1  -4  -6 1274.16    5.27   0
   1  -1 -11  105.29    2.39   0
   1   1 -12  772.30    3.81   0
   1   8  -9   -0.55    1.65   0
   2  -6  -7  113.62    3.55   0
   2   0 -15   54.28    2.79   0
   2   9   1  228.58    4.40   0
   3  -8  -5   46.27    4.38   0
   3  -1   9  425.18    2.95   0
   3   9   3   41.81    3.68   0
   4  -9   1   33.97    3.02   0
   4  -4   9   72.24    1.56   0
   4   0  10    4.40    2.49   0
   4   1  10   12.17    2.93   0
   4   4   9    7.90    3.02   0
   5  -7   7    2.58    1.13   0
   0   0  -5  672.03    2.38   0
   0   1   1 1168.82    2.13   0
   1  -4  -5  450.97    3.63   0
   1  -3  -8  503.01    3.69   0
   1  -1   5  771.14    2.05   0
   1   4   5 1037.02    4.52   0
   1   7   2   69.08    2.97   0
   1   8   0   27.26    3.14   0
   2  -5  -9   11.25    3.47   0
   2  -4 -11  660.22    4.76   0
   2   1   8  694.24    3.79   0
   2   4   7  145.13    2.96   0
   2   5 -15  182.64    2.05   0
   3  -7  -9   45.85    3.63   0
   3  -6 -11   58.71    4.20   0
   3  -5 -13   42.30    3.31   0
   3   5   8  210.55    4.13   0
   3   6   7   17.53    3.12   0
   3   8   5   32.46    3.50   0
   4  -2  10   64.10    2.27   0
   4   2  10   36.71    3.23   0
   0   4   1 1569.00    4.58   0
   0   5   0  589.92    3.55   0
   0   6  -3  877.34    4.55   0
   1  -4  -4   -1.70    2.37   0
   1  -4   0  244.21    2.04   0
   1   0 -11   57.75    2.31   0
   1   2 -12    2.72    1.91   0
   1   4 -12  185.22    1.81   0
   1   9  -5   24.42    3.60   0
   2  -3 -12  100.54    3.04   0
   2  -2 -13    9.72    3.08   0
   2  -1 -14  189.68    3.08   0
   2   0   8  125.39    2.27   0
   2   1 -15  100.82    2.68   0
   2   6   6    9.78    2.91   0
   2   7   5   56.09    3.33   0
   2   8   4    6.58    3.88   0
   2   9   2   23.43    3.56   0
   3  -7  -8  390.72    5.33   0
   3  -7   3    6.38    1.96   0
   3  -4 -14   77.88    3.48   0
   3  -3 -15    4.27    2.84   0
   3  -2   9   -1.14    1.73   0
   4  -9  -5  209.48    5.43   0
   4   3  10   14.15    3.40   0
   5 -10  -3   -1.17    5.67   0
   5 -10  -1    0.14    4.21   0
   0   0  -4  113.83    1.38   0
   0   6  -4  792.71    3.58   0
   0   6  -2 1217.46    5.11   0
   1  -4  -3    5.75    2.16   0
   1  -4  -1  421.68    2.90   0
   1  -1 -10  286.34    3.15   0
   1   1   6 2316.78    4.96   0
   1   2   6  294.68    2.62   0
   1   3   6  226.52    3.17   0
   1   7   3  570.88    4.56   0
   1   9  -2  320.96    4.79   0
   2  -6  -5  291.62    3.97   0
   2  -6   0 1199.83    5.37   0
   2  -5  -8   -3.01    3.49   0
   2   2 -15   44.73    2.26   0
   2   3   8   52.85    2.53   0
   2   4 -15    2.21    1.89   0
   3  -6   5   20.80    1.22   0
   3  -5 -12   53.94    3.87   0
   3   4   9  203.04    3.60   0
   4  -9  -3    1.56    4.21   0
   4  -8  -9   18.27    3.87   0
   5  -9   3   -0.07    2.62   0
   0   2   2  314.41    1.88   0
   0   5   1   76.27    2.69   0
   0   6  -5   90.60    1.84   0
   0   6  -1  881.44    4.81   0
   1   0   6  116.75    1.72   0
   1   8   2   32.59    3.92   0
   1   9  -1  194.77    4.30   0
   2  -6  -3  137.05    3.57   0
   2  -6  -2   75.39    4.33   0
   2  -4 -10  459.81    4.21   0
   2  -1   8  751.07    3.06   0
   2   4   8  548.17    4.61   0
   2   9   3    1.09    3.50   0
   2  10   1   48.90    4.12   0
   3  -7  -7  219.03    4.22   0
   3  -6 -10  336.84    4.69   0
   3  -4 -13  306.48    4.68   0
   3   1  10  128.79    3.01   0
   3   6   8   53.16    3.40   0
   4  -8  -8   62.95    4.57   0
   4  -7 -11   41.67    3.90   0
   0   4   2  110.14    2.28   0
   0   6   0    8.37    3.14   0
   1  -2  -8   -1.83    2.53   0
   1   1 -11    2.10    2.00   0
   1   4   6  547.91    3.85   0
   1   6   5  495.78    4.79   0
   1   7   4  232.52    4.38   0
   1   9  -8  116.07    2.56   0
   1   9   0  171.14    4.15   0
   2  -3 -11  100.77    3.10   0
   2  -1 -13  419.47    4.10   0
   2   8   5   49.53    3.58   0
   3  -4   8   21.11    1.02   0
   3  -3 -14   19.26    3.06   0
   3  -2 -15    9.49    2.90   0
   3   0  10    5.30    2.35   0
   3   2  10  171.80    3.15   0
   4  -3  10   28.80    1.82   0
   4   0  11    1.05    2.71   0
   4   1  11   13.22    2.97   0
   0   2  -6 1828.34    2.83   0
   0   5   2  154.56    3.17   0
   1  -1  -9  971.50    4.32   0
   1   5   6   21.08    2.68   0
   1   8   3   63.24    4.07   0
   2  -4  -9  383.50    4.00   0
   2  -2 -12   85.55    2.91   0
   2   1 -14   16.78    2.50   0
   2   5   8    2.38    3.02   0
   3  -7  -5   12.94    4.08   0
   3  -6  -9  214.30    4.08   0
   3  -5 -11   38.10    3.31   0
   3  -1  10  250.86    2.91   0
   3   0 -16   -3.03    3.00   0
   4  -7 -10  108.47    4.23   0
   4  -6 -12  169.14    4.42   0
   4  -1  11  107.66    2.88   0
   5  -9   2   12.83    2.97   0
   5  -8   5   33.87    2.03   0
   0   1   2  281.95    1.50   0
   0   3   3  102.22    2.08   0
   0   4   3 2003.75    5.92   0
   0   6  -6   31.92    1.32   0
   0   6   1    0.76    2.62   0
   0   7  -4    4.10    2.55   0
   0   7  -1    4.74    3.55   0
   1   0 -10  884.09    3.82   0
   1   2   7   62.92    2.25   0
   1   3   7  558.87    3.71   0
   1   6 -11    0.68    0.88   0
   1  10  -5   13.18    3.97   0
   1  10  -3   11.47    4.73   0
   2  -5  -6   38.23    2.89   0
   2  -5   3  805.02    2.82   0
   2   1   9  452.71    3.27   0
   2   3   9    0.85    2.57   0
   2   7   7   26.58    3.42   0
   2   8   6   -6.28    3.45   0
   3  -7   1   27.04    3.05   0
   3  -4 -12   17.44    3.90   0
   3  -3   9    2.80    1.47   0
   4  -8  -6  210.06    4.66   0
   5  -9  -6    1.65    4.78   0
   0   2   3 1948.95    4.38   0
   0   6   2  418.74    4.40   0
   0   7   0   21.95    3.71   0
   1  -2  -7  234.51    2.70   0
   1   1   7 1243.16    4.18   0
   1   2 -11  665.51    3.15   0
   1   6   6  123.14    3.50   0
   1   7   5  396.06    4.56   0
   1   8   4   39.95    4.09   0
   1   9   2   -4.59    3.64   0
   1  10  -6    6.48    3.07   0
   2  -4  -8  109.42    3.52   0
   2  -3   7  168.75    1.28   0
   2  -2   8  238.04    2.02   0
   2   0 -13  105.30    3.00   0
   2   0   9  138.02    2.47   0
   2   4   9   23.25    2.91   0
   2   6   8   18.16    3.17   0
   2   9   5   16.42    3.79   0
   3  -6  -8  761.87    5.67   0
   3  -3 -13   24.21    3.55   0
   3  -2 -14  313.23    4.49   0
   3  -1 -15  370.14    4.07   0
   3   1 -16  112.75    3.17   0
   3   5  10   12.97    3.91   0
   4  -8  -5    5.11    4.44   0
   5  -9   1   20.53    3.68   0
   0   7  -5   14.46    1.78   0
   0   7   1  192.47    4.34   0
   1  -1   6   93.78    1.51   0
   1   9   3    5.59    4.64   0
   1  10   0    6.69    4.14   0
   2  -2 -11   37.65    2.74   0
   2  -1 -12 1062.04    5.34   0
   2   2 -14  627.86    3.89   0
   2   5   9   68.52    3.93   0
   2   6 -14    3.51    1.48   0
   3  -7  -2  109.59    3.99   0
   3  -7  -1   11.16    3.73   0
   3   1  11  106.60    3.14   0
   3   2  11    3.82    3.11   0
   4  -8  -4   50.57    4.02   0
   4  -8   1   19.20    3.41   0
   4  -4 -14  145.31    4.04   0
   4  -2  11   25.51    2.21   0
   5  -9  -2   49.75    5.39   0
   5  -9  -1   31.20    5.21   0
   5  -9   0    9.48    4.49   0
   0   3   4 3797.78    7.40   0
   0   4   4  491.26    3.65   0
   0   8  -3  138.23    3.79   0
   0   8  -2  437.85    5.66   0
   1  -1  -8 2969.85    6.66   0
   1   0   7  718.88    3.14   0
   1   1 -10   88.37    2.22   0
   1  10   1   47.68    4.34   0
   2  -5  -4  211.22    3.56   0
   2   7   8   31.00    3.61   0
   2   8   7    3.41    3.68   0
   3  -4 -11   59.18    3.31   0
   3  -2  10   97.07    2.16   0
   3   0  11    2.38    2.75   0
   3   2 -16  145.99    3.39   0
   4  -7  -8    5.85    3.74   0
   4  -5 -12    9.10    4.18   0
   5  -8  -8   -1.44    4.12   0
   0   1   3 3529.85    5.18   0
   0   2   4  380.19    2.54   0
   0   5   4   14.19    2.69   0
   0   7   2  915.17    5.76   0
   0   8  -4   32.57    3.38   0
   0   8   0  224.64    5.10   0
   1  -3  -3 6116.10    9.19   0
   1   3   8   46.70    2.57   0
   1   6   7   16.25    3.21   0
   1   9   4  130.51    4.42   0
   1  10   2   45.25    4.92   0
   2  -5  -3  821.23    5.39   0
   2  -3  -9    0.71    2.59   0
   2  -1   9  129.79    2.20   0
   2   1 -13   83.78    2.69   0
   2   1  10  225.47    3.26   0
   2   2  10  202.58    3.15   0
   2   3  10    2.81    2.74   0
   2   4  10   68.95    3.69   0
   3  -6  -6   17.88    3.35   0
   3  -5  -9   72.36    3.48   0
   3  -3 -12  245.40    4.36   0
   3   4  11   41.37    3.35   0
   4  -7  -7  126.13    4.84   0
   4  -6 -10    2.98    3.68   0
   5  -8   4   14.02    2.55   0
   0   6   4 1272.21    6.24   0
   0   7   3   25.88    3.90   0
   0   8   1    6.13    3.65   0
   1  -3  -2 2652.07    6.11   0
   1   1   8  500.60    3.51   0
   1   4 -11    6.80    1.36   0
   1   8   6   18.94    4.29   0
   1  10  -8    4.38    2.57   0
   1  10   3   92.93    5.32   0
   1  11  -2   -0.13    5.09   0
   1  11  -1   47.12    5.95   0
   2  -2 -10   53.90    3.15   0
   2   5 -14  303.21    2.44   0
   2   5  10   16.43    3.77   0
   3  -2 -13   13.62    2.94   0
   3  -1 -14  143.15    3.43   0
   4  -4 -13   88.40    3.90   0
   4  -4  10    5.29    1.46   0
   4  -2 -15   13.08    3.72   0
   5  -8  -7    2.61    4.07   0
   5  -7 -10   32.11    4.15   0
   0   3   5  870.93    4.30   0
   0   4   5  402.79    3.70   0
   0   5   5  152.38    3.30   0
   0   8  -5    2.74    2.51   0
   1  -3  -1 1899.44    5.19   0
   1  -3   1  286.42    1.96   0
   1  -2   5   10.45    0.77   0
   1   5 -11  874.54    2.45   0
   1   6   8   48.10    4.06   0
   1   7   7   12.19    3.69   0
   1   9   5   23.28    4.07   0
   1  11   1    7.50    5.50   0
   2  -5  -1 1510.71    6.50   0
   2  -5   0  587.68    4.69   0
   2  -5   1   43.51    2.45   0
   2  -4  -6   66.95    2.93   0
   2  -1 -11  284.26    3.72   0
   2   0 -12   -1.06    2.63   0
   2   0  10   18.31    2.40   0
   3  -6  -5  661.41    5.39   0
   3  -5  -8    8.40    3.32   0
   3   1 -15   95.88    3.26   0
   4  -6  -9  191.88    4.60   0
   4  -5 -11   58.71    3.90   0
   5  -8  -6   48.67    4.28   0
   0   2   5    6.86    2.21   0
   0   6  -7  567.78    1.52   0
   0   6   5  256.90    3.96   0
   0   7   4   44.32    3.43   0
   0   9  -2   36.68    4.78   0
   0   9  -1   36.49    4.31   0
   0   9   0    6.49    5.21   0
   1  -3   0   22.05    1.56   0
   1  -2  -5  403.70    2.89   0
   1  -1  -7 2022.84    5.29   0
   1   2 -10  987.62    3.64   0
   1   4   9   16.23    3.40   0
   2  -3  -8  920.02    4.93   0
   2   2 -13  407.68    3.30   0
   2   6  10    6.02    3.48   0
   3   2  12    7.86    2.80   0
   4  -7  -5   24.72    4.31   0
   5  -8   3   22.58    3.16   0
   5  -7  -9  108.50    4.48   0
   5  -6 -11  219.51    4.97   0
   0   1   4 1970.24    4.40   0
   0   9   1  229.64    5.03   0
   1   0   8   20.86    1.92   0
   1   5   9  207.41    3.78   0
   1   7   8   51.73    3.77   0
   1   8   7    4.21    3.76   0
   1   9   6  106.60    4.41   0
   2  -4   5   27.27    0.73   0
   2   3  11   -3.92    2.84   0
   2   4  11   54.50    3.25   0
   3  -5  -7   -2.00    3.68   0
   3  -3 -11  324.46    4.02   0
   3   0 -14  152.41    3.50   0
   4  -6  -8  169.56    4.36   0
   4  -4 -12  460.13    5.03   0
   5  -8  -4   73.34    5.42   0
   5  -7  -8   14.08    4.57   0
   0   2  -5 5596.33    4.02   0
   0   3   6 1174.85    4.90   0
   0   7   5   62.21    3.62   0
   0   8  -6  284.70    2.54   0
   0   8   4   12.90    3.70   0
   0   9   2  203.19    4.71   0
   1   0  -8  283.66    2.38   0
   1   6   9    6.59    3.35   0
   1  10   5   13.11    4.22   0
   2  -2  -9   10.84    2.36   0
   2   1  11    3.82    2.65   0
   2   5  11   88.83    3.67   0
   3  -6  -3  667.46    5.16   0
   3  -4  -9  484.64    4.53   0
   3  -2 -12   94.30    3.17   0
   3  -1 -13    5.70    2.74   0
   3   0  12   31.15    2.67   0
   4  -7  -4    4.01    3.59   0
   4  -5 -10   48.64    3.67   0
   4  -3 -13   88.69    3.62   0
   4  -1 -15   77.51    3.32   0
   5  -8  -3    6.01    5.07   0
   5  -7   6  102.11    2.11   0
   5  -6 -10  204.88    5.12   0
   5  -5 -12   58.82    3.96   0
   0   8   5   11.46    4.07   0
   0   9  -5  244.56    3.36   0
   0   9   3  303.21    5.03   0
   0  10  -1   11.15    5.45   0
   0  10   0   40.09    5.41   0
   1  -2  -4  348.14    2.46   0
   1   7   9   63.81    4.29   0
   1   8   8   70.71    3.92   0
   1   9   7    0.50    3.85   0
   1  10  -9   28.18    1.86   0
   2  -3  -7 1544.28    5.65   0
   2  -1 -10  707.01    4.36   0
   2  -1  10    4.66    1.88   0
   2   1 -12   20.64    2.04   0
   2   3 -13   43.14    2.09   0
   3  -6  -2 1007.24    5.87   0
   3  -6  -1   39.93    3.61   0
   3  -5  -6  148.67    3.79   0
   3  -2  11   20.44    1.95   0
   4  -6  -7  723.23    5.62   0
   5  -8  -2   38.52    4.20   0
   0   1   5 2634.19    5.21   0
   0   3   7   32.07    2.84   0
   0   4   7  388.51    3.68   0
   0   5   7   63.51    2.98   0
   0   6   7    0.99    3.63   0
   0   7  -7   41.09    1.19   0
   0   7   6   54.62    3.51   0
   0   9   4   21.08    3.94   0
   0  10  -3    4.40    3.65   0
   0  10   2   50.12    5.00   0
   1  -1  -6  140.56    1.92   0
   1   3  10   45.33    2.80   0
   1   5  10   99.17    3.43   0
   1   9 -10   35.41    1.08   0
   2  -4  -4  181.92    2.97   0
   2   3  12   37.92    3.32   0
   2   4  12   14.79    3.29   0
   3  -3 -10  763.12    4.90   0
   3   1 -14   84.37    3.03   0
   3   3 -15    7.64    2.46   0
   4  -7  -1   24.08    3.84   0
   4  -7   2   11.30    2.92   0
   4  -5  -9   25.87    3.30   0
   4  -4 -11  232.20    4.20   0
   5  -4 -13   28.93    3.64   0
   0   7   7  301.34    4.84   0
   0   8   6   -1.01    3.63   0
   0   9   5   98.98    4.70   0
   0  10  -4   -3.58    3.20   0
   1   6  10   10.11    3.16   0
   2   2  12  251.04    3.79   0
   3  -4  -8  278.51    3.69   0
   3  -2 -11  108.51    3.61   0
   3  -1  12   25.94    2.14   0
   4  -3 -12  166.02    3.78   0
   4   0 -15   39.21    3.39   0
   5  -7  -6   65.54    3.97   0
   5  -6  -9   77.36    3.99   0
   5  -5 -11   12.44    3.63   0
   6  -8  -5    0.77    4.23   0
   0   2   7   11.98    2.50   0
   0   9  -6   31.73    2.10   0
   0  11  -1   22.81    5.42   0
   1   0   9  603.68    3.26   0
   2  -4  -3  133.32    2.64   0
   2  -3  -6  884.65    4.24   0
   2  -2  -8    2.71    2.19   0
   2   2 -12  631.49    3.54   0
   3  -5  -5  480.22    4.22   0
   3  -1 -12   47.69    2.74   0
   3   0 -13   30.84    2.58   0
   3   4 -15  146.46    2.57   0
   4  -2 -13  148.88    3.50   0
   4  -1 -14  487.96    4.65   0
   5  -6   8   11.20    1.30   0
   6  -8  -4  185.13    4.99   0
   6  -7  -8  109.90    4.48   0
   0   0   3   28.64    0.88   0
   0   1   6  129.23    1.88   0
   0   9   6   24.29    3.85   0
   0  11   1    4.26    4.35   0
   1  -1   8   -1.32    1.59   0
   1   0  -7   18.15    1.36   0
   1   1  10  201.13    2.90   0
   1   3  11   12.36    3.10   0
   1   4  11   64.89    2.98   0
   2  -3   8    7.92    1.00   0
   2   1  12   -5.94    2.23   0
   2   5 -13  272.73    2.41   0
   3  -4  -7  820.31    5.08   0
   3  -3  -9  192.24    3.59   0
   3   0  13   11.31    2.50   0
   3   2 -14   53.35    2.63   0
   4  -5  -8  281.31    4.08   0
   4  -4 -10    6.99    3.05   0
   5  -7   5   37.15    2.35   0
   5  -6  -8   14.52    3.60   0
   5  -5 -10   74.24    4.27   0
   5  -4 -12   19.95    3.49   0
   6  -8  -3   57.14    4.39   0
   6  -6 -10   44.23    3.93   0
   0   7   8  247.96    4.26   0
   0   8  -7  412.17    2.12   0
   0  10   5   30.58    4.00   0
   0  11   3   11.79    4.28   0
   1  -2   6 2346.34    3.11   0
   1   6  11   28.19    3.23   0
   2  -4  -2   30.79    1.98   0
   2  -1  -9   95.50    2.38   0
   2  -1  11   -0.81    2.02   0
   2   3  13    9.72    3.24   0
   2   6 -13   28.53    1.63   0
   2   7 -13   16.81    1.25   0
   3  -5  -4  117.04    3.00   0
   4  -3 -11   80.83    3.73   0
   4   1 -15   41.31    3.30   0
   5  -7  -4   10.11    3.97   0
   5  -3 -13  108.91    3.71   0
   5  -2 -14    6.85    3.71   0
   6  -8   1   38.25    4.72   0
  -1   5   1   14.59    2.60   0
  -1   5   2  431.95    4.21   0
  -1   6   0  556.66    4.18   0
  -1   6   1 1275.36    5.96   0
  -1   6   2 1168.64    5.95   0
  -1   7   0   22.61    3.34   0
  -1   7   1  280.31    4.66   0
  -1   7   2   46.00    4.02   0
   0   4   9  899.18    5.02   0
   0   5   9    4.78    2.91   0
   0   6   9   26.34    3.18   0
   0   8   8    4.92    3.55   0
   0  10   6  159.99    4.64   0
   0  11  -4   75.33    3.56   0
   1   4 -10  130.46    1.44   0
   2  -3  -5 1478.18    4.86   0
   2   0  12    8.75    2.25   0
   2   2  13   59.79    3.26   0
   3  -2 -10   14.29    2.50   0
   3   1 -13   64.29    2.80   0
   4  -6  -4   92.06    3.37   0
   4  -5  -7   48.29    3.71   0
   4   0 -14  213.09    3.89   0
   5  -6  -7   52.48    3.67   0
   6  -7  -6    8.67    4.33   0
   6  -6  -9  190.22    4.48   0
   6  -5 -11   68.78    3.87   0
  -1   5   0  296.42    2.87   0
  -1   5   3  208.19    3.27   0
  -1   5   4  633.83    4.76   0
  -1   6  -1  158.20    2.57   0
  -1   6   4  129.68    3.43   0
  -1   7  -1    6.66    2.72   0
  -1   7   4  255.63    4.44   0
  -1   8   0  206.78    4.16   0
  -1   8   2   59.98    4.49   0
   0   1   7   89.61    2.17   0
   0   3   9    5.31    2.32   0
   0   9   8   21.64    4.36   0
   1   4  12  165.63    3.87   0
   1   5  12   29.31    3.18   0
   2  -2  -7    1.72    2.03   0
   2  -2  10  217.48    1.96   0
   3  -2  12   14.85    1.93   0
   3  -1 -11  821.76    4.75   0
   3   0 -12  630.58    4.37   0
   3   3 -14   50.31    2.38   0
   4  -4  -9    2.14    2.95   0
   4  -2 -12    6.10    2.87   0
   4  -1 -13  367.09    4.02   0
   5  -5  -9    8.46    3.44   0
   5  -4 -11  233.84    4.25   0
  -1   4   1  435.75    3.02   0
  -1   4   2  497.15    3.46   0
  -1   5   5  165.72    3.63   0
  -1   6   5  263.19    3.77   0
  -1   7   5  227.61    4.64   0
  -1   8  -1   59.31    3.19   0
  -1   8   3  200.93    4.21   0
   0   0   5  687.75    2.55   0
   0   6  10  114.96    4.05   0
   0   9  -7    2.40    1.59   0
   0  11  -5    2.34    2.82   0
   1   0  10   15.09    2.01   0
   1   1  11  116.09    2.68   0
   1   3  12   28.42    2.70   0
   2  -4   0    9.34    1.79   0
   2   1  13   63.67    2.81   0
   3  -1  13    4.23    1.92   0
   4  -6  -3   80.94    3.19   0
   4   2 -15  293.72    3.94   0
   5  -7  -2   90.75    3.79   0
   5  -7  -1   24.49    4.01   0
   5  -6  -6  305.43    4.84   0
   5  -3 -12  185.03    3.90   0
   6  -7  -5   27.28    4.31   0
   6  -6  -8  164.81    4.85   0
  -1   5  -1  728.71    3.14   0
  -1   9   0  406.34    5.15   0
  -1   9   1  166.55    4.43   0
   0   2   9   29.39    2.58   0
   0   7  10   80.81    3.67   0
   1   0  -6  869.86    2.85   0
   2  -3  -4   95.69    2.40   0
   2  -1  -8  186.27    2.42   0
   3  -5  -2  233.85    3.16   0
   4  -6  -2   69.14    3.52   0
   4  -5  -6   26.55    2.88   0
   4  -3 -10   32.43    3.03   0
   5  -7   1    3.68    3.89   0
   5  -2 -13    1.73    3.00   0
   5  -1 -14   -4.55    2.93   0
  -1   4   0  239.31    1.96   0
  -1   4   5  455.83    3.69   0
  -1   5   6    2.52    2.64   0
  -1   7   6  483.36    4.74   0
  -1   8  -2  203.21    3.11   0
  -1   9  -1  313.17    4.24   0
  -1   9   4   14.04    3.84   0
  -1   9   5  236.37    5.24   0
   0   1   8  197.98    2.35   0
   0   3  10  172.73    2.98   0
   0   8  10    7.62    3.42   0
   1   4  13   20.65    3.32   0
   1   5 -10  485.08    1.86   0
   2  -4   1    3.97    1.65   0
   2  -4   3   67.59    1.78   0
   3  -5  -1  259.77    3.37   0
   3  -4  -5   43.20    2.47   0
   3  -2  -9   32.57    2.41   0
   3   4 -14   61.22    2.19   0
   4  -6  -1  860.66    5.37   0
   4  -4  -8  400.05    4.09   0
   4  -2 -11    9.89    3.15   0
   5  -4 -10  204.83    4.02   0
   6  -7  -4  102.84    4.20   0
   6  -6  -7   11.81    4.12   0
  -1   4   6 1281.11    5.36   0
  -1   6   7  319.18    4.03   0
  -1   7   7   69.55    3.52   0
  -1   9  -2   22.71    2.86   0
  -1   9   6   86.95    4.62   0
  -1  10   0    8.41    4.04   0
  -1  10   2   38.01    4.46   0
  -1  10   3   15.35    4.15   0
  -1  10   4   71.50    4.78   0
   0   0   6 2947.01    5.03   0
   0   4  11  226.74    3.86   0
   0   6  11    2.12    3.10   0
   0   7  11    9.20    3.34   0
   0  11  -6   -2.32    2.31   0
   1  -1  -4  629.71    2.33   0
   2  -2  -6   42.73    1.99   0
   2  -1  12  134.68    2.21   0
   2   0  -9 1001.48    3.82   0
   2   1 -10    4.54    1.68   0
   3  -3  -7  193.13    2.87   0
   3  -1 -10  273.65    3.33   0
   3   1 -12    6.70    2.37   0
   4  -6   4   46.70    2.36   0
   4  -5  -5    4.05    2.60   0
   4  -1 -12  120.93    3.00   0
   4   0 -13   18.78    2.65   0
   4   3 -15    5.96    2.51   0
   5  -3 -11  444.80    5.02   0
   6  -7  -3   15.42    3.80   0
   6  -7   5   77.53    2.98   0
   6  -5  -9  175.62    4.68   0
   6  -4 -11    6.29    3.43   0
  -1   3   2 2649.96    5.52   0
  -1   3   3 6007.67    9.28   0
  -1   3   4  567.20    3.52   0
  -1   5  -2  877.60    2.76   0
  -1   6   8  195.50    4.18   0
  -1   7  -3   73.09    2.01   0
  -1   7   8   46.16    4.11   0
  -1   8  -3  843.85    3.92   0
  -1  10   5  159.68    4.57   0
   0   2  10  136.35    2.93   0
   1  -2   7 1358.71    2.71   0
   1   0  11   -0.36    2.11   0
   1   1  -7    3.47    1.27   0
   1   1  12  457.32    3.56   0
   1   2  -8  483.33    2.22   0
   2   1  14    1.39    2.44   0
   3  -5   0 1042.78    4.61   0
   3   0 -11  160.04    2.93   0
   4  -6   1   59.33    3.26   0
   4  -3  -9  985.67    5.46   0
   5  -5  -7  352.83    4.18   0
   5  -2 -12  106.33    3.81   0
   6  -7  -2    2.67    4.24   0
   6  -3 -12   12.70    3.80   0
  -1   3   1 1932.17    4.18   0
  -1   3   5  451.72    3.32   0
  -1   4  -1   39.01    1.30   0
  -1   5   8    3.93    2.70   0
  -1   8   8   78.56    3.80   0
  -1   9   7  201.61    4.48   0
  -1  10  -2   28.64    3.01   0
  -1  11   3   51.17    4.42   0
   0   1   9 1770.70    5.00   0
   0  10  -7   81.55    1.84   0
   2  -3  -3   96.76    1.93   0
   2  -3   9    9.33    1.05   0
   2  -2  11  304.00    2.22   0
   3  -4  -4  467.60    3.41   0
   3   3 -13  266.89    3.14   0
   4  -4  -7   17.65    2.72   0
   5  -6   7   43.73    1.89   0
   5  -1 -13   83.82    3.25   0
   6  -6  -6    8.26    3.51   0
  -1   3   6   71.49    2.50   0
  -1   4   8  760.67    4.51   0
  -1   6  -3  237.19    1.80   0
  -1   6   9  280.37    3.98   0
  -1   7   9   -8.32    3.36   0
  -1   9   8   52.98    3.80   0
  -1  10   7   56.29    4.19   0
  -1  11  -1    5.12    3.82   0
   0   0   7  488.33    2.45   0
   0   4  12   -4.59    2.72   0
   2  -1  -7  837.63    3.39   0
   3  -2  -8   30.48    2.27   0
   3  -2  13   51.78    1.91   0
   4  -5  -4  369.87    3.66   0
   4  -2 -10   79.70    2.88   0
   5  -6  -3    9.82    3.00   0
   6  -7   2   20.34    4.56   0
   6  -6  -5  129.55    4.44   0
   6  -5  -8   -3.29    3.35   0
   6  -4 -10  107.34    3.71   0
  -1   3   7  115.26    2.69   0
  -1   5   9   21.26    2.91   0
  -1   8   9   51.90    3.71   0
  -1   9   9   14.91    4.19   0
  -1  10  -3   -2.73    2.35   0
  -1  11  -2    4.13    3.13   0
   0   2  11    0.55    2.11   0
   1   3  14   35.02    2.70   0
   1   6 -10   40.13    1.05   0
   2  -2  -5   25.32    1.73   0
   3  -3  -6  870.06    4.06   0
   4  -1 -11   58.34    3.09   0
   4   0 -12    6.97    2.78   0
   4   1 -13    8.12    2.41   0
   5  -5  -6  316.82    4.01   0
   5  -4  -8   36.59    3.51   0
   7  -6  -6    0.35    4.29   0
  -1   3   0   25.12    1.19   0
  -1   4   9   93.78    2.86   0
  -1   5  10   13.59    3.39   0
  -1   6  10    1.37    3.06   0
  -1   7  10  136.66    3.92   0
  -1   8  -4  420.41    2.58   0
   0   0   8  947.56    3.48   0
   0   1  10  690.97    3.56   0
   0   5  13   24.79    3.01   0
   0  11  -7   75.63    1.91   0
   1  -2   0 2479.45    3.32   0
   1   0  -5 2753.69    4.16   0
   1   0  12   22.78    2.14   0
   1   2  14    3.51    2.71   0
   2  -3  -2 2765.24    5.24   0
   2  -1  13  141.60    2.42   0
   2   2 -10    3.47    1.74   0
   3  -4  -3   11.73    2.09   0
   3  -1  -9 1131.04    4.47   0
   4  -5  -3  344.46    3.51   0
   4  -4  -6  563.01    3.97   0
   4   3 -14    1.17    2.43   0
   5  -2 -11   12.97    2.93   0
   5   1 -14   12.49    3.06   0
   6  -6  -4  135.72    4.65   0
   6  -5  -7   -5.45    3.86   0
   6  -4  -9   57.51    3.97   0
   6  -2 -12    9.73    3.54   0
   7  -5  -8  244.74    5.17   0
  -1   2   4  350.85    2.72   0
  -1   2   5  405.77    3.23   0
  -1   9  -4  189.68    2.49   0
  -1  11  -3  140.47    3.30   0
   0   4  13   36.79    2.87   0
   1  -2   8 1801.23    3.33   0
   2   1  -9   29.52    2.00   0
   2   6 -12   80.73    1.72   0
   3   0 -10  215.54    2.62   0
   3   1 -11   12.11    2.26   0
   3   4 -13   38.87    2.14   0
   5  -6   6   -0.06    2.21   0
   5  -5  -5   35.74    2.99   0
   5  -1 -12  408.62    4.18   0
   5   0 -13  341.89    3.84   0
   6  -1 -13   -5.81    2.96   0
  -1   2   3  149.03    1.81   0
  -1   2   6    8.69    2.03   0
  -1   3   9  917.46    4.88   0
  -1   4  -2    5.52    0.96   0
  -1   4  10    7.71    2.63   0
  -1   5  11  312.24    4.44   0
  -1   6  11    3.70    3.05   0
  -1   7  11   65.33    3.58   0
   0   2  12   95.77    2.57   0
   1  -1  11  614.00    3.16   0
   3  -3  -5  583.18    3.34   0
   4  -5  -2 1061.89    4.83   0
   4  -5   8   85.83    1.35   0
   4  -2  -9  231.63    3.05   0
   5  -6   0  212.49    4.14   0
   5  -4  -7  161.50    3.82   0
   6  -6  -3   31.00    4.03   0
  -2   7   4   29.76    4.02   0
  -2   7   5  125.90    4.28   0
  -2   8   3   14.88    3.97   0
  -2   8   4   19.75    4.52   0
  -2   8   5  102.81    4.61   0
  -1   2   7  229.93    2.73   0
   0   0   9   -2.32    1.92   0
   0   1  11 1016.21    4.21   0
   0   4  14   19.32    3.18   0
   0   9  -8   -0.67    0.83   0
   1   1  14   67.10    2.63   0
   2  -2  12   53.06    1.81   0
   2  -1  -6 1802.73    4.27   0
   2   7 -12  148.27    1.76   0
   3  -4  -2   99.56    2.15   0
   4  -3  -7  610.42    3.93   0
   4  -1 -10  253.30    3.43   0
   5  -6   1   40.87    3.48   0
   5   2 -14  221.56    3.75   0
   7  -6  -4   31.73    3.98   0
   7  -4  -9   34.53    3.53   0
  -2   6   4 1218.46    6.39   0
  -2   6   5  300.16    4.69   0
  -2   7   3  495.72    4.44   0
  -2   7   6    9.72    3.28   0
  -2   8   2  135.39    3.28   0
  -2   8   7  131.74    4.77   0
  -2   9   2  123.96    4.24   0
  -2   9   3  127.98    4.03   0
  -2   9   4  408.32    5.52   0
  -2   9   6  193.26    4.52   0
  -2  10   5   -0.08    4.59   0
  -1   2   2 1155.56    2.99   0
  -1   2   8   -0.33    2.65   0
  -1   5  12   20.40    3.50   0
  -1   6  12    4.35    3.06   0
   1   0  13    6.24    2.08   0
   1   1  -6    9.35    1.08   0
   1   7 -10  213.84    1.27   0
   2  -3  -1 1055.92    3.19   0
   2  -2  -4  200.58    1.94   0
   2   8 -12    9.11    1.32   0
   3   3 -12   49.37    2.22   0
   3   5 -13  185.80    2.53   0
   4   1 -12   35.39    2.39   0
   5  -6   4    3.38    3.30   0
   5  -2 -10   14.48    2.79   0
   6  -2 -11   83.89    3.39   0
   6  -1 -12    7.84    3.37   0
   7  -6  -3   41.09    4.66   0
  -2   6   3  134.62    3.09   0
  -2   6   6  866.13    5.48   0
  -2   6   7  118.34    3.51   0
  -2   8   1  338.64    3.96   0
  -2   8   8   91.61    3.85   0
  -2   9   1   61.50    3.58   0
  -2   9   7    1.50    3.76   0
  -2  10   2   -0.89    3.94   0
  -2  10   6   -3.31    3.96   0
  -2  10   7   86.02    4.96   0
   0   1  12   19.16    2.45   0
   0   3  14   11.71    2.96   0
   1  -2   9  240.73    1.85   0
   2  -1  14  206.60    2.55   0
   3  -1  -8  544.35    3.21   0
   5  -4  -6    3.04    2.73   0
   5  -3  -8  256.15    3.47   0
   5  -1 -11  187.16    3.39   0
   5   0 -12  104.27    3.02   0
   6  -6  -1   26.68    4.08   0
   6  -5  -5  229.34    4.05   0
  -2   5   5   40.18    3.18   0
  -2   5   6   38.02    3.58   0
  -2   6   2   72.91    2.59   0
  -2   6   8  248.07    4.02   0
  -2   7   1    4.01    2.26   0
  -2   7   9  422.80    5.30   0
  -2   9   9   31.33    4.40   0
  -2  11   2   -1.60    4.30   0
  -2  11   3   38.28    4.22   0
  -2  11   4   -8.43    4.46   0
  -1   2   9   18.93    2.30   0
  -1   3  -1  299.82    1.31   0
  -1   3  11   56.45    2.73   0
  -1   6  13   82.10    3.38   0
  -1   9  -5    2.54    1.61   0
   0  10  -8    1.14    0.95   0
   1  -2   1 2545.45    2.78   0
   1  -1  12  325.48    2.69   0
   1   2  -7 1090.96    2.56   0
   2  -3  10   12.30    1.06   0
   2   3 -10  194.99    2.21   0
   3  -4  -1   -0.64    1.67   0
   3  -3  -4 2706.44    5.78   0
   4  -5   0   14.54    2.75   0
   4  -4  -4    7.89    2.32   0
   4  -2  -8   38.10    2.35   0
   4   3 -13   44.22    2.57   0
   6  -6   6    5.81    2.70   0
   6  -4  -7   14.95    3.21   0
   7  -6  -2   20.49    3.81   0
  -2   5   3  837.84    4.53   0
  -2   5   4  213.45    3.32   0
  -2   5   7  159.04    3.50   0
  -2   6   9  140.89    3.64   0
  -2   8   0  107.21    2.85   0
  -2   8  10   41.39    4.32   0
  -2   9   0   33.52    2.45   0
  -2  10   0   19.44    3.08   0
  -2  11   1   16.89    4.03   0
  -1   2   1  279.52    1.55   0
  -1   5  13   69.63    3.16   0
  -1   8  -5  136.72    1.54   0
  -1  10  -5    7.18    1.81   0
   3   1 -10   81.96    2.08   0
   5  -2  -9   24.05    3.16   0
   6  -6   1   32.21    4.15   0
   6  -5  -4  183.14    3.80   0
   6  -2 -10   74.36    3.24   0
   7  -6  -1    6.22    4.49   0
   7  -5  -5   11.19    3.57   0
  -2   6   1  366.08    2.96   0
  -2   7   0   49.37    2.45   0
  -2   7  10  121.92    3.80   0
  -2  11   0   45.95    3.41   0
  -1   3  12   28.22    2.59   0
  -1   4  13  134.84    3.24   0
   0   0  11  168.23    2.51   0
   0   1  13   39.40    2.48   0
   0   3  -5  152.30    0.63   0
   1   8 -10  223.95    1.18   0
   2   1  -8   16.60    1.48   0
   3   4 -12   22.80    1.99   0
   4  -5   1  372.56    3.45   0
   4  -5   7   50.13    1.75   0
   4  -4  -3   41.86    2.68   0
   4   2 -12   17.70    2.54   0
   5  -3  -7  460.09    4.27   0
   6  -1 -11  134.63    3.33   0
   7  -6   0    3.96    4.56   0
   7  -4  -7   10.89    3.47   0
   7  -3  -9  136.15    3.83   0
  -2   4   5 1455.41    5.65   0
  -2   4   7  328.72    4.19   0
  -2   5   2  337.69    2.83   0
  -2   8  -1  675.74    3.62   0
  -2   8  11   -8.14    3.49   0
  -2  10  -1    4.09    2.67   0
  -1   1   5  250.94    2.12   0
  -1   1   7 2002.03    5.47   0
  -1   2  11  221.53    3.31   0
  -1  11  -5  139.87    2.21   0
   0  -1   5   72.49    1.12   0
   0  -1   6  158.94    1.65   0
   0  -1   7   18.81    1.57   0
   1   0  -4 6585.51    5.46   0
   1   5  -9  835.42    2.15   0
   2  -2  -3 3442.74    5.11   0
   2  -2  13    0.34    1.70   0
   2  -1  -5 1281.90    3.34   0
   4  -5   2  319.50    3.32   0
   4   0 -10  454.39    3.44   0
   4   1 -11    7.70    2.16   0
   4   4 -13    2.53    2.25   0
   5  -1 -10  134.73    2.95   0
   5   0 -11   35.12    3.02   0
   5   1 -12   11.52    2.94   0
   6  -5  -3  103.67    3.92   0
   7  -6   1    2.14    4.62   0
   7  -5  -4   65.95    3.83   0
  -2   4   4  200.59    2.81   0
  -2   4   8  117.34    3.16   0
  -2   6   0 1244.56    4.09   0
  -2   7  12    4.14    3.64   0
  -1   1   8 2750.04    6.16   0
  -1   3  13   12.82    3.17   0
  -1   4  14  242.78    4.08   0
  -1   7  -5    4.16    1.01   0
   1  -1  13  204.96    2.51   0
   3  -3  -3 1270.54    3.96   0
   3  -1  -7   10.21    1.85   0
   4  -3  -5  147.90    2.56   0
   4  -2  -7  129.84    2.53   0
   5  -5  -1  489.69    3.95   0
   6  -2  -9    1.11    3.39   0
   7  -4  -6    4.87    3.93   0
   7  -3  -8  115.22    4.19   0
  -2   4   3  154.63    2.59   0
  -2   4   9  377.31    3.88   0
  -2   5  11    6.28    3.09   0
  -1   1   9  848.85    4.25   0
  -1   2  12  246.58    3.51   0
   0  -1   4  653.03    1.62   0
   0  -1   8  373.17    2.31   0
   0   0  12    5.44    2.19   0
   0   2  15  107.99    2.75   0
   3  -4   1   58.68    1.83   0
   3  -3  13   -1.38    1.17   0
   3  -2  -5  522.89    2.88   0
   3   3 -11   85.95    2.26   0
   4  -5   5    9.76    2.59   0
   4  -4  -2   -0.97    2.57   0
   5  -4  -4    4.79    2.49   0
   5  -2  -8  484.38    3.84   0
   5   3 -13   28.50    2.79   0
   6  -5  -2   -2.49    3.49   0
   6  -4  -5    3.13    3.01   0
   7  -5  -3   57.71    3.85   0
  -2   4  10  471.53    4.23   0
  -2   9  -2  407.79    2.99   0
  -2  10  -2   77.81    2.44   0
   0  -1   9  221.75    2.30   0
   1   0  15   20.38    2.26   0
   2   4 -10   79.43    1.86   0
   3   0  -8   99.34    2.02   0
   3   1  -9   -1.94    2.08   0
   4  -1  -8  561.79    3.42   0
   4   5 -13   11.65    2.18   0
   5  -3  -6  567.19    4.00   0
   6  -3  -7   52.54    3.10   0
   6  -1 -10   97.71    3.12   0
   6   1 -12   17.77    2.73   0
   7  -2  -9   55.51    3.38   0
  -3   9   7   86.27    5.06   0
  -2   3   6  866.20    4.49   0
  -2   3   7 1594.87    6.23   0
  -2   3   8  892.33    5.37   0
  -2   4  11  675.62    4.67   0
  -2   8  -2  104.04    2.11   0
  -1   1   3  275.09    1.58   0
  -1   2  13  124.35    3.13   0
   1  -2  11   52.63    1.63   0
   2  -3   1 1236.70    2.81   0
   2  -3  11   33.14    1.18   0
   2   0  -6  619.65    2.43   0
   4   2 -11   43.96    2.61   0
   5  -1  -9   68.05    2.66   0
   5   2 -12  320.37    3.40   0
   7  -4  -5   20.19    3.35   0
   7  -3  -7  112.69    3.69   0
  -3   8   6  100.22    4.25   0
  -3   8   7   92.03    4.38   0
  -3   8   8    0.70    3.80   0
  -3   9   4   28.15    3.91   0
  -3   9   5   37.58    3.86   0
  -3   9   9   90.36    4.82   0
  -3  10   4   11.86    4.25   0
  -3  10   5   31.71    4.06   0
  -3  10   6   64.32    4.43   0
  -3  10   7    7.59    4.13   0
  -2   3   5 1485.96    5.00   0
  -2   3   9    1.37    2.60   0
  -2   4  12  177.37    3.88   0
  -2   5  13   51.91    3.17   0
  -1   1  11  100.38    2.87   0
  -1   4  -3   11.15    0.67   0
  -1   5  -4 1317.35    1.88   0
   0  -1  10  586.27    3.09   0
   0   0  13   17.41    2.15   0
   0   1  15   19.03    2.44   0
   1   1  -5    2.43    0.90   0
   2  -2  -2  721.64    2.33   0
   3  -3  -2  491.05    2.62   0
   4  -4  -1    6.28    2.47   0
   4  -3  -4   70.39    2.29   0
   4  -2  -6  582.79    3.38   0
   4   1 -10    0.77    2.06   0
   5  -5   8   -0.66    2.03   0
   5  -4  -3  109.70    2.83   0
   5   1 -11   35.38    2.41   0
   5   4 -13   23.46    2.68   0
   6  -4  -4   88.40    3.21   0
   6  -3  -6   30.25    3.43   0
   7  -5  -1    9.16    3.63   0
  -3   7   5   16.98    3.19   0
  -3   7   6   -1.48    3.52   0
  -3   7   8  377.16    5.01   0
  -3   8   4  198.55    3.80   0
  -3   8  10   16.89    3.72   0
  -3   9   3  172.63    3.98   0
  -3  10   3    8.81    3.75   0
  -2   3   4   92.89    2.06   0
  -2   3  10    3.39    2.60   0
  -2   5   0  607.23    2.56   0
  -1  10  -6    5.97    1.25   0
   1  -1  14    8.19    1.79   0
   2  -2  14    1.00    1.58   0
   2  -1  -4  730.79    2.42   0
   2   1  -7   -1.58    1.23   0
   2   3  -9 1423.38    3.55   0
   3   4 -11    7.38    1.82   0
   3   6 -12    2.03    1.88   0
   5  -5   2    4.50    3.18   0
   5  -3  -5  551.31    3.76   0
   6  -1  -9  117.71    3.57   0
   6   2 -12    0.61    2.88   0
   7  -5   0   11.56    4.49   0
   7  -4  -4    3.91    3.27   0
  -3   6   6   18.59    3.88   0
  -3   6   7    5.98    3.68   0
  -3   6   8  729.61    5.62   0
  -3   7   4   91.93    3.10   0
  -3   8   3  242.29    3.49   0
  -3  10   2   24.89    3.32   0
  -3  11   3   19.39    3.35   0
  -1   2  14   60.39    2.58   0
   0  -1  11   34.56    2.14   0
   1  -2   2 3373.42    2.46   0
   2   2  -8 1556.67    3.53   0
   2   7 -11   19.92    1.40   0
   3  -2  -4   -1.15    1.65   0
   4   4 -12   88.46    2.24   0
   5  -5   3  111.39    3.46   0
   5  -5   7   54.62    2.79   0
   5  -4  -2   15.81    2.86   0
   5   3 -12   -1.18    2.56   0
   6   0 -10   68.86    2.88   0
   7  -5   1   46.40    4.53   0
  -3   6   5  666.24    4.60   0
  -3   6  10  323.73    4.62   0
  -3   7   3   66.60    3.21   0
  -3   7  11  107.48    3.94   0
  -3   8   2   36.65    2.85   0
  -3   9   2  238.59    3.42   0
  -2   3  12  116.53    3.46   0
  -2   4   1   -0.21    1.26   0
  -2  11  -3  143.45    2.39   0
   0   0  14    4.75    2.25   0
   1   2  -6   58.10    1.00   0
   3  -4   3  268.00    2.14   0
   4  -1  -7  357.26    2.87   0
   5  -5   6   27.25    3.23   0
   5  -1  -8   11.22    2.41   0
   6  -2  -7  252.91    3.54   0
   7   0 -10  105.50    3.37   0
  -3   5   8    6.12    4.17   0
  -3   6   4  235.76    3.21   0
  -3   6  11   59.95    3.65   0
  -3   9   1  261.30    3.43   0
  -3  10   1    3.01    2.89   0
  -2   2   7   -0.94    2.90   0
  -1   0   7    8.06    1.92   0
  -1   0   8  275.99    2.91   0
  -1   1   2 2415.02    3.20   0
  -1   1  13  330.31    3.45   0
  -1   2  15   20.54    3.04   0
   1  -1  -1  245.53    1.01   0
   2  -3   2  272.35    1.46   0
   3  -3  -1  889.92    3.04   0
   3   1  -8    1.91    1.94   0
   4  -2  -5   79.27    2.16   0
   4   0  -8  816.02    3.93   0
   5  -3  -4    4.09    2.29   0
   5   0  -9  231.84    2.96   0
   5   1 -10   63.18    2.42   0
   5   2 -11   62.60    2.50   0
   6  -4  -2   42.89    3.50   0
   7  -3  -5   -0.76    3.06   0
  -3   5  10   11.80    3.24   0
  -2   2   6   47.48    2.23   0
  -2   3  13  225.32    3.41   0
   1   0  -3 1341.76    2.22   0
   4   2 -10  367.71    2.86   0
   7  -4  -2   -1.71    3.22   0
;
_shelx_hkl_checksum     4976
_shelx_res_file
;
TITL krebsbr2 in P -1
    krebsbr2.res
    created by SHELXL-2018/3 at 12:04:17 on 06-Jan-2023
CELL   0.71073     5.9685   8.9642  12.4927   94.804  102.448   99.356
ZERR         2     0.0004   0.0006   0.0009    0.006    0.005    0.005
REM Gitterkonstanten aus 18448 Reflexen mit 2.7-28.3 Grad V=639.08(8)
REM farblose Platte Tmin=0.0884, Tmax=0.5530
LATT  1
SFAC C H O S BR
UNIT 20 32 4 2 4
L.S.      5
SIZE 0.080  0.390  0.67
ACTA
CONF
BOND $H
FMAP      2
PLAN -10 .5 -.5
TEMP -80
WGHT    0.030700    1.449200
FVAR       0.61964
BR1   5    0.153685    0.468726    0.402297    11.00000    0.04802    0.04459 =
         0.03061    0.00268    0.02005    0.01935
BR2   5    0.216284    0.131447    0.440570    11.00000    0.06659    0.04354 =
         0.02958    0.01398    0.01546    0.00595
C1    1    0.284559    0.356281    0.300441    11.00000    0.02622    0.03324 =
         0.01691    0.00028    0.00582    0.00941
C2    1    0.279052    0.207369    0.308480    11.00000    0.02544    0.03310 =
         0.02298    0.00862    0.00640    0.00729
C3    1    0.319094    0.080179    0.228073    11.00000    0.02545    0.02508 =
         0.03559    0.00622    0.00878    0.00663
C4    1    0.264266    0.115844    0.107449    11.00000    0.02421    0.02439 =
         0.02960   -0.00337    0.00753    0.00131
AFIX  23
H4A   2    0.115877    0.154728    0.094409    11.00000   -1.20000
H4B   2    0.235588    0.018273    0.058883    11.00000   -1.20000
AFIX   0
S5    4    0.469649    0.245224    0.063276    11.00000    0.03157    0.02808 =
         0.02890   -0.00490    0.01513   -0.00041
C6    1    0.560485    0.398702    0.169517    11.00000    0.02497    0.02264 =
         0.02850   -0.00112    0.00825    0.00328
AFIX  23
H6A   2    0.674923    0.368072    0.229620    11.00000   -1.20000
H6B   2    0.645465    0.484410    0.140356    11.00000   -1.20000
AFIX   0
C7    1    0.376749    0.460983    0.222130    11.00000    0.02673    0.02171 =
         0.02089    0.00076    0.00785    0.00660
C8    1    0.563617    0.042822    0.266746    11.00000    0.03135    0.03780 =
         0.05523    0.01361    0.00939    0.01499
AFIX 137
H8A   2    0.586667   -0.036909    0.213729    11.00000   -1.50000
H8B   2    0.578609    0.006994    0.339500    11.00000   -1.50000
H8C   2    0.681643    0.134537    0.271694    11.00000   -1.50000
AFIX   0
C9    1    0.138467   -0.067570    0.222602    11.00000    0.04097    0.02777 =
         0.05206    0.00539    0.01907    0.00091
AFIX 137
H9A   2    0.155064   -0.144330    0.165629    11.00000   -1.50000
H9B   2   -0.019675   -0.045063    0.204374    11.00000   -1.50000
H9C   2    0.165983   -0.106587    0.294348    11.00000   -1.50000
AFIX   0
O10   3    0.672354    0.180005    0.056878    11.00000    0.03769    0.03720 =
         0.05872   -0.01238    0.02904    0.00185
O11   3    0.348621    0.294548   -0.036110    11.00000    0.05463    0.04285 =
         0.02465    0.00068    0.01326   -0.00243
C12   1    0.174852    0.498107    0.135665    11.00000    0.02797    0.03275 =
         0.02997    0.00871    0.00518    0.00704
AFIX 137
H12A  2    0.238109    0.561693    0.085059    11.00000   -1.50000
H12B  2    0.078319    0.553061    0.172897    11.00000   -1.50000
H12C  2    0.079307    0.403256    0.093870    11.00000   -1.50000
AFIX   0
C13   1    0.522796    0.612534    0.289486    11.00000    0.03729    0.02613 =
         0.02911   -0.00338    0.00526    0.00662
AFIX 137
H13A  2    0.593338    0.675014    0.240333    11.00000   -1.50000
H13B  2    0.646160    0.589899    0.348092    11.00000   -1.50000
H13C  2    0.420881    0.668146    0.322457    11.00000   -1.50000
AFIX   0
HKLF 4
REM  krebsbr2 in P -1
REM wR2 = 0.0890, GooF = S = 1.140, Restrained GooF = 1.140 for all data
REM R1 = 0.0362 for 2686 Fo > 4sig(Fo) and 0.0443 for all 3038 data
REM 140 parameters refined using 0 restraints
END
WGHT      0.0299      1.4584
REM Highest difference peak  1.277,  deepest hole -0.894,  1-sigma level  0.095
Q1    1   0.3632  0.1537  0.4548  11.00000  0.05    1.28
Q2    1   0.1699  0.0522  0.4136  11.00000  0.05    0.67
Q3    1   0.0754  0.3795  0.3954  11.00000  0.05    0.54
Q4    1   0.1606  0.1962  0.4319  11.00000  0.05    0.47
Q5    1  -0.0462  0.4542  0.3724  11.00000  0.05    0.42
Q6    1   0.3229  0.0942  0.1735  11.00000  0.05    0.38
Q7    1   0.3062  0.1613  0.5233  11.00000  0.05    0.37
Q8    1   0.2459  0.4984  0.4668  11.00000  0.05    0.35
Q9    1   0.5334  0.3182  0.1229  11.00000  0.05    0.34
Q10   1   0.2897  0.4661  0.4235  11.00000  0.05    0.34
;
_shelx_res_checksum     12618
data_global
_journal_date_recd_electronic     2023-01-17
_journal_date_accepted     2023-01-17
_journal_name_full     'IUCrData'
_journal_year     2023
_journal_volume     8
_journal_issue      1
_journal_page_first     0
_journal_page_last     0
_journal_paper_category     HO
_journal_paper_doi     10.1107/S2414314623000421
_journal_coeditor_code     BT4132
_publ_contact_author_name     'Heiner Detert'
_publ_contact_author_address
;
University of Mainz
Department of Chemistry
Duesbergweg 10-14
55099 Mainz
Germany
;
_publ_contact_author_email     'detert@uni-mainz.de'
_publ_contact_author_fax     '+496131-3925338'
_publ_contact_author_phone     '+496131-3924189'
_publ_section_title
;
(<i>Z</i>)-4,5-Dibromo-3,3,6,6-tetramethyl-2,3,6,7-tetrahydrothiepine-1,1-dione
;
loop_
    _publ_author_name
    _publ_author_address
    'Schollmeyer, Dieter'
;
University of Mainz
Department of Chemistry
Duesbergweg 10-14
55099 Mainz
Germany
;
    'Detert, Heiner'
;
University of Mainz
Department of Chemistry
Duesbergweg 10-14
55099 Mainz
Germany
;
_publ_section_synopsis
;
The crystal of the title compound is formed from layers built from
centrosymmetric pairs of the title molecule. The molecule adopts a twist
conformation with the carbons next to sulfur above or below the mean plane.
;
