# Supplementary material for: (Z)-4,5-Di­bromo-3,3,6,6-tetra­methyl-2,3,6,7-tetra­hydro­thiepine-1,1-dione
Source: IUCrdata. 2023 Jan 31;8(Pt 1):x230042. doi: 10.1107/S2414314623000421 (PMC9912316; doi:10.1107/S2414314623000421)
Supplement: Supplementary file 2 [file x-08-x230042-Isup2.hkl]

data_I                                                                          
_shelx_title ' krebsbr2 in P -1'                                                
_shelx_refln_list_code          4                                               
_shelx_F_calc_maximum      162.76                                               
_exptl_crystal_F_000       356.00                                               
_reflns_d_resolution_high  0.7542                                               
                                                                                
loop_                                                                           
 _space_group_symop_operation_xyz                                               
 'x, y, z'                                                                      
 '-x, -y, -z'                                                                   
                                                                                
_cell_length_a     5.9685                                                       
_cell_length_b     8.9642                                                       
_cell_length_c    12.4927                                                       
_cell_angle_alpha  94.804                                                       
_cell_angle_beta  102.448                                                       
_cell_angle_gamma  99.356                                                       
                                                                                
_shelx_F_squared_multiplier     1.000                                           
                                                                                
loop_                                                                           
 _refln_index_h                                                                 
 _refln_index_k                                                                 
 _refln_index_l                                                                 
 _refln_F_squared_calc                                                          
 _refln_F_squared_meas                                                          
 _refln_F_squared_sigma                                                         
 _refln_observed_status                                                         
   1   0   0        941.83       1115.11         8.68 o                         
   2   0   0       4363.62       4443.79        14.13 o                         
   3   0   0       3413.03       3210.42        29.71 o                         
   4   0   0          0.24         -2.73         2.73 o                         
   5   0   0         12.06          7.92         3.65 o                         
   6   0   0        186.41        192.42         5.68 o                         
   7   0   0         36.05         45.73         3.94 o                         
  -7   1   0         19.33          3.89         6.16 o                         
  -6   1   0        322.91        272.22         4.36 o                         
  -5   1   0        167.06        166.14         3.51 o                         
  -4   1   0        262.10        255.26         3.07 o                         
  -3   1   0         67.95         88.14         2.58 o                         
  -2   1   0        279.08        345.58         4.93 o                         
  -1   1   0       4419.82       4935.76        15.60 o                         
   1   1   0       8637.02       8930.74       181.96 o                         
   2   1   0        678.60        666.37         4.49 o                         
   3   1   0       1841.19       1789.83         6.89 o                         
   4   1   0       2265.25       2126.39        17.22 o                         
   5   1   0        106.53         96.31         6.51 o                         
   6   1   0         78.79         73.90         9.69 o                         
   7   1   0         95.35        106.64         4.80 o                         
  -7   2   0         46.65         71.43         5.32 o                         
  -6   2   0        357.19        364.41         5.19 o                         
  -5   2   0       1217.14       1172.04         5.19 o                         
  -4   2   0       2133.20       2108.01        23.51 o                         
  -3   2   0       5697.91       5802.28       147.05 o                         
  -2   2   0        220.24        224.01         3.28 o                         
  -1   2   0       6791.77       6557.71        66.99 o                         
   0   2   0       1985.91       2122.84        22.27 o                         
   1   2   0        721.00        766.51         5.36 o                         
   2   2   0        597.23        537.15         4.63 o                         
   3   2   0         27.93         19.12         3.36 o                         
   4   2   0        301.68        254.39         9.51 o                         
   5   2   0         47.98         38.17         1.52 o                         
   6   2   0          4.69          9.06         3.83 o                         
   7   2   0         74.40         63.97         4.77 o                         
  -7   3   0         16.51          8.75         3.70 o                         
  -6   3   0          8.87         13.25         3.87 o                         
  -5   3   0        808.34        790.26         8.96 o                         
  -4   3   0         18.45         30.77         2.83 o                         
  -3   3   0        263.16        244.49         4.25 o                         
  -2   3   0       9222.81       8868.77        68.78 o                         
  -1   3   0         43.55         53.01         4.55 o                         
   0   3   0       7974.20       8224.64        25.26 o                         
   1   3   0       6985.91       6766.05        55.22 o                         
   2   3   0        384.00        440.94         4.36 o                         
   3   3   0       3273.69       3005.83        29.58 o                         
   4   3   0         27.31         36.18         2.89 o                         
   5   3   0          3.32          0.58         2.94 o                         
   6   3   0        217.48        239.71         5.51 o                         
  -7   4   0         47.46         47.94         4.43 o                         
  -6   4   0        401.65        409.89         6.38 o                         
  -5   4   0         12.25         17.80         2.09 o                         
  -4   4   0          5.05          8.83         1.68 o                         
  -3   4   0        831.00        878.75         6.96 o                         
  -2   4   0         30.75         24.35         2.00 o                         
  -1   4   0        667.29        636.17         3.40 o                         
   0   4   0         14.79         21.87         2.04 o                         
   1   4   0        271.79        279.40         6.38 o                         
   2   4   0       4703.13       4618.52        22.46 o                         
   3   4   0         43.84         47.27         2.71 o                         
   4   4   0       1272.25       1229.99        17.12 o                         
   5   4   0        110.94        133.03         2.48 o                         
   6   4   0         61.64         56.62         2.58 o                         
  -7   5   0         52.46         53.94         9.63 o                         
  -6   5   0        380.72        406.79        16.71 o                         
  -5   5   0       1055.57       1037.54        14.45 o                         
  -4   5   0         55.00         45.54         4.52 o                         
  -3   5   0       2734.58       2673.51        15.30 o                         
  -2   5   0       1509.08       1495.65        36.53 o                         
  -1   5   0        744.58        750.36        19.26 o                         
   0   5   0       1534.89       1537.18         5.21 o                         
   1   5   0        476.76        468.18         3.91 o                         
   2   5   0        917.47        829.92        11.64 o                         
   3   5   0        102.44         96.05         4.71 o                         
   4   5   0         59.94         72.53         3.94 o                         
   5   5   0          3.04         -0.19         2.66 o                         
   6   5   0         12.82         13.68         5.64 o                         
  -7   6   0          0.15          6.00         1.78 o                         
  -6   6   0          0.32          1.79         3.57 o                         
  -5   6   0        582.85        573.09         7.96 o                         
  -4   6   0        283.16        283.84         4.26 o                         
  -3   6   0          0.94          8.51         1.87 o                         
  -2   6   0       3210.11       3124.24        33.88 o                         
  -1   6   0       1391.56       1430.09         6.55 o                         
   0   6   0         31.66         31.93         5.95 o                         
   1   6   0       5207.66       5083.19        65.24 o                         
   2   6   0         11.10         16.98         2.97 o                         
   3   6   0          7.31          2.89         3.54 o                         
   4   6   0        497.30        509.03         8.37 o                         
   5   6   0          0.51          1.59         3.23 o                         
  -6   7   0         45.61         42.66         2.58 o                         
  -5   7   0        195.57        213.58         3.09 o                         
  -4   7   0          5.41          5.52         3.15 o                         
  -3   7   0         83.49         92.33         2.09 o                         
  -2   7   0        136.26        129.41         3.25 o                         
  -1   7   0         41.56         49.33         4.11 o                         
   0   7   0         36.62         42.35         6.53 o                         
   1   7   0          1.30          5.79         4.48 o                         
   2   7   0        617.46        589.61         5.02 o                         
   3   7   0         59.44         55.20         4.51 o                         
   4   7   0         15.69         15.15         3.94 o                         
   5   7   0        331.48        356.52         4.86 o                         
  -6   8   0         90.06         85.46         5.23 o                         
  -5   8   0        234.37        236.94         3.39 o                         
  -4   8   0        673.10        708.13         4.35 o                         
  -3   8   0        860.77        813.70        10.65 o                         
  -2   8   0        243.28        277.63         4.75 o                         
  -1   8   0        545.94        523.37        10.80 o                         
   0   8   0        595.48        572.05         8.09 o                         
   1   8   0        101.42         72.67         5.23 o                         
   2   8   0          0.13         -4.32         4.32 o                         
   3   8   0        124.67        118.21         3.10 o                         
   4   8   0        109.10        106.41         3.43 o                         
  -5   9   0         24.56         23.35         2.81 o                         
  -4   9   0        268.76        262.01         3.74 o                         
  -3   9   0          6.80         12.39         5.12 o                         
  -2   9   0         92.04         73.35         7.45 o                         
  -1   9   0       1068.96       1106.39        16.10 o                         
   0   9   0         22.82         14.57         4.04 o                         
   1   9   0        417.64        453.38         4.85 o                         
   2   9   0        291.66        275.47         4.25 o                         
   3   9   0          0.57         -2.04         4.34 o                         
  -5  10   0        120.64        135.00         3.93 o                         
  -4  10   0          9.67          4.89         4.47 o                         
  -3  10   0          0.63          3.78         4.57 o                         
  -2  10   0         33.71         42.39         7.68 o                         
  -1  10   0          6.61         12.65         6.91 o                         
   0  10   0        105.52        118.12         7.22 o                         
   1  10   0          5.29          9.05         6.16 o                         
   2  10   0          2.90         -3.75         3.75 o                         
  -3  11   0          5.25         -4.22         4.72 o                         
  -2  11   0        121.02        124.92         5.66 o                         
  -1  11   0        177.28        173.18         6.15 o                         
   0  11   0         16.44         25.93         6.58 o                         
   1  11   0         52.96         57.23         4.72 o                         
  -1 -11   1        119.83        118.56         4.56 o                         
   0 -11   1         51.89         66.59         6.91 o                         
   1 -11   1          7.76         17.93         3.25 o                         
   2 -11   1        219.56        224.72         5.07 o                         
   3 -11   1         60.47         37.01         3.96 o                         
  -2 -10   1         81.76         86.87         5.55 o                         
  -1 -10   1          5.78         22.83         5.30 o                         
   0 -10   1         23.34         28.47         4.62 o                         
   1 -10   1         81.60         76.79         3.52 o                         
   2 -10   1         26.42         10.80         4.03 o                         
   3 -10   1         92.10         97.85         3.83 o                         
   4 -10   1          0.45         -3.61         3.61 o                         
   5 -10   1         21.14         20.73         2.83 o                         
  -3  -9   1        196.29        229.84         5.68 o                         
  -2  -9   1        147.44        136.23         4.13 o                         
  -1  -9   1        494.68        552.16        19.17 o                         
   0  -9   1         72.18         97.76         5.25 o                         
   1  -9   1        806.47        825.20         6.15 o                         
   2  -9   1        127.22        128.57         6.90 o                         
   3  -9   1         13.88          9.90         1.98 o                         
   4  -9   1         98.74         91.55         3.17 o                         
   5  -9   1         38.81         36.72         5.45 o                         
  -4  -8   1          0.10         -2.99         3.81 o                         
  -3  -8   1         89.14         70.31         4.67 o                         
  -2  -8   1        255.06        271.32         5.31 o                         
  -1  -8   1        108.41        100.85         6.00 o                         
   0  -8   1        632.68        657.20         5.20 o                         
   1  -8   1        149.09        153.96         4.77 o                         
   2  -8   1       1675.95       1756.36         6.26 o                         
   3  -8   1        196.49        197.08         2.68 o                         
   4  -8   1         46.82         40.91         3.24 o                         
   5  -8   1        404.57        424.77         3.02 o                         
   6  -8   1        131.78         96.44         3.95 o                         
  -5  -7   1          6.18         14.17         3.60 o                         
  -4  -7   1        378.23        394.45         6.37 o                         
  -3  -7   1        168.50        155.45         3.94 o                         
  -2  -7   1        212.35        215.76         6.76 o                         
  -1  -7   1         49.30         52.09         5.32 o                         
   0  -7   1         37.21         21.52         5.77 o                         
   1  -7   1          8.14         14.44         4.01 o                         
   2  -7   1          7.26          7.30         1.91 o                         
   3  -7   1         55.89         75.76         2.48 o                         
   4  -7   1        121.22        113.62         3.73 o                         
   5  -7   1          1.17         -0.45         3.02 o                         
   6  -7   1        127.75        119.71         3.49 o                         
  -5  -6   1          2.48         10.71         4.71 o                         
  -4  -6   1         96.27         96.87         8.48 o                         
  -3  -6   1       1272.83       1187.37        13.64 o                         
  -2  -6   1        298.26        275.81         4.19 o                         
  -1  -6   1       1233.90       1190.21         5.99 o                         
   0  -6   1       2283.64       2234.29        30.73 o                         
   1  -6   1        397.36        411.79         3.07 o                         
   2  -6   1       1376.60       1362.84        27.26 o                         
   3  -6   1       1100.71        989.09        23.52 o                         
   4  -6   1        176.81        157.87         2.91 o                         
   5  -6   1        120.95        111.15         5.10 o                         
   6  -6   1         80.22         86.50         2.67 o                         
   7  -6   1          9.50          5.45         5.19 o                         
  -6  -5   1         26.19         31.30         3.05 o                         
  -5  -5   1         60.00         50.52         4.83 o                         
  -4  -5   1         90.62         77.88         3.83 o                         
  -3  -5   1        291.94        285.96         3.70 o                         
  -2  -5   1        136.54        147.41         2.95 o                         
  -1  -5   1       1277.92       1399.00        10.10 o                         
   0  -5   1       1866.89       1838.25        25.24 o                         
   1  -5   1       1875.94       1931.93        18.82 o                         
   2  -5   1        106.74        112.66         2.24 o                         
   3  -5   1       2123.09       2060.29        16.80 o                         
   4  -5   1        955.21        957.27         3.19 o                         
   5  -5   1        430.38        447.10         6.71 o                         
   6  -5   1        192.70        194.53         5.04 o                         
   7  -5   1         94.39        116.68         5.61 o                         
  -6  -4   1         36.37         37.48         4.17 o                         
  -5  -4   1         35.48         28.46         3.72 o                         
  -4  -4   1        684.29        652.54         6.51 o                         
  -3  -4   1        297.85        281.40         2.83 o                         
  -2  -4   1         22.54         18.74         1.68 o                         
  -1  -4   1       5163.18       5278.63        83.62 o                         
   0  -4   1         10.44          1.74         1.99 o                         
   1  -4   1         88.77        101.65         2.02 o                         
   2  -4   1         11.17         10.75         1.19 o                         
   3  -4   1        150.57        150.57         2.67 o                         
   4  -4   1       1876.63       1921.39        44.50 o                         
   5  -4   1          0.94          1.84         2.18 o                         
   6  -4   1         37.71         36.26         4.92 o                         
   7  -4   1        210.06        210.97         4.72 o                         
  -7  -3   1         46.21         38.03         8.39 o                         
  -6  -3   1          7.45          0.66         2.80 o                         
  -5  -3   1        494.23        500.47         4.86 o                         
  -4  -3   1        233.04        231.80         4.08 o                         
  -3  -3   1        862.61        809.79         7.86 o                         
  -2  -3   1       2787.52       2716.15        15.03 o                         
  -1  -3   1       1250.54       1141.87        14.73 o                         
   0  -3   1       8173.57       8912.07       134.30 o                         
   1  -3   1        767.86        768.31         8.83 o                         
   2  -3   1       3154.18       3161.85        22.25 o                         
   3  -3   1       1225.63       1094.54         7.35 o                         
   4  -3   1         65.76         63.51         1.32 o                         
   5  -3   1        189.91        194.83         4.73 o                         
   6  -3   1         64.75         56.49         7.74 o                         
   7  -3   1          0.72          3.43         4.09 o                         
  -7  -2   1         36.27         31.02         4.69 o                         
  -6  -2   1          2.93          0.38         3.69 o                         
  -5  -2   1         89.89         96.08         4.00 o                         
  -4  -2   1        260.43        228.92         2.70 o                         
  -3  -2   1         61.13         63.76         1.47 o                         
  -2  -2   1         60.16         45.30         1.10 o                         
  -1  -2   1       3869.90       3768.47        83.18 o                         
   0  -2   1       2261.51       2452.74        18.93 o                         
   1  -2   1       6306.62       6535.33        73.88 o                         
   2  -2   1       2709.56       2644.65        15.54 o                         
   3  -2   1       3084.89       3009.47         6.71 o                         
   4  -2   1       1453.57       1487.05        14.39 o                         
   5  -2   1        486.01        494.98        13.46 o                         
   6  -2   1        827.55        777.88        29.95 o                         
   7  -2   1         65.86         97.54         4.39 o                         
  -7  -1   1         47.05         40.78         5.00 o                         
  -6  -1   1        322.26        327.44         5.34 o                         
  -5  -1   1         20.56         28.49         4.06 o                         
  -4  -1   1        109.08        117.81         2.28 o                         
  -3  -1   1       3269.04       3094.08        24.09 o                         
  -2  -1   1         14.13         25.15         1.31 o                         
  -1  -1   1       1611.50       1706.93        19.72 o                         
   0  -1   1       5425.84       6599.19         3.15 o                         
   1  -1   1        715.75        754.38         3.79 o                         
   2  -1   1        707.40        770.12         7.21 o                         
   3  -1   1        724.34        792.32         3.79 o                         
   4  -1   1        268.77        270.71         3.68 o                         
   5  -1   1        442.67        447.51         4.28 o                         
   6  -1   1          0.29         -7.32         8.26 o                         
   7  -1   1        204.58        187.94         4.76 o                         
  -7   0   1          3.74         10.48         5.61 o                         
  -6   0   1         27.42         25.05         4.17 o                         
  -5   0   1       1000.11       1039.41        13.22 o                         
  -4   0   1         33.82         29.29         2.24 o                         
  -3   0   1        866.59        844.87         8.43 o                         
  -2   0   1      12859.82      12415.85       132.04 o                         
  -1   0   1        351.96        401.18         2.47 o                         
   1   0   1      26491.25      25507.99       354.66 o                         
   2   0   1        109.40         91.07         1.54 o                         
   3   0   1       3877.47       3934.53        12.32 o                         
   4   0   1        197.08        201.82         3.12 o                         
   5   0   1         44.89         44.15         3.69 o                         
   6   0   1          4.44          5.32         4.22 o                         
   7   0   1         14.79         15.61         4.91 o                         
  -7   1   1         68.78         75.42         3.99 o                         
  -6   1   1         23.92          1.70         4.03 o                         
  -5   1   1        133.64        128.97         2.86 o                         
  -4   1   1        325.04        335.02         8.62 o                         
  -3   1   1          0.03          4.33         1.16 o                         
  -2   1   1        183.33        157.73         1.39 o                         
  -1   1   1        577.01        650.89        10.12 o                         
   0   1   1       2566.97       3088.52        31.33 o                         
   1   1   1       6835.85       6623.77         5.38 o                         
   2   1   1       4942.36       4795.36        15.05 o                         
   3   1   1        374.77        358.59         6.37 o                         
   4   1   1       1693.64       1589.64        17.17 o                         
   5   1   1        534.99        563.32         3.80 o                         
   6   1   1        261.26        246.13         9.25 o                         
   7   1   1          7.80         25.00         4.91 o                         
  -7   2   1          8.57         -4.21         4.21 o                         
  -6   2   1        523.16        587.02        14.79 o                         
  -5   2   1        679.35        667.64         7.58 o                         
  -4   2   1          7.32          6.02         2.39 o                         
  -3   2   1       2997.35       2908.46        26.54 o                         
  -2   2   1       1726.42       1749.95        37.50 o                         
  -1   2   1        622.91        707.73         6.25 o                         
   0   2   1       7181.03       7592.19       189.54 o                         
   1   2   1        999.58       1021.43         5.44 o                         
   2   2   1        614.66        590.70         4.50 o                         
   3   2   1         26.34         22.47         1.48 o                         
   4   2   1         46.45         57.00         1.54 o                         
   5   2   1        746.34        659.34         5.35 o                         
   6   2   1          6.04          7.18         4.89 o                         
   7   2   1          3.41         14.86         6.73 o                         
  -7   3   1        120.32        146.16         5.51 o                         
  -6   3   1        103.54        107.11         4.44 o                         
  -5   3   1        139.97        150.79         1.92 o                         
  -4   3   1       3122.38       3139.82        32.25 o                         
  -3   3   1       2186.12       2279.83        10.61 o                         
  -2   3   1       2780.19       2737.18        18.67 o                         
  -1   3   1       4785.82       5036.15        24.06 o                         
   0   3   1        734.92        722.74         5.98 o                         
   1   3   1      11062.70      11206.68        52.18 o                         
   2   3   1        494.20        478.58        10.25 o                         
   3   3   1        554.02        541.55         6.99 o                         
   4   3   1       1077.98       1059.91         7.08 o                         
   5   3   1          9.18          2.00         3.64 o                         
   6   3   1          0.19          4.29         5.00 o                         
  -7   4   1          0.56         17.72         4.34 o                         
  -6   4   1         76.95         82.79         2.98 o                         
  -5   4   1        203.44        195.59         2.36 o                         
  -4   4   1         12.35         19.35         3.54 o                         
  -3   4   1          1.77          0.02         2.55 o                         
  -2   4   1          2.72         -1.38         1.38 o                         
  -1   4   1       1089.51       1116.12        18.32 o                         
   0   4   1       3892.69       3984.00        87.61 o                         
   1   4   1       2092.11       2115.27        21.08 o                         
   2   4   1        620.72        562.91         5.46 o                         
   3   4   1       1203.25       1046.28         3.38 o                         
   4   4   1        487.44        469.31         2.93 o                         
   5   4   1        267.82        283.91         7.69 o                         
   6   4   1         43.58         57.81         3.02 o                         
  -7   5   1         23.33         20.56         5.38 o                         
  -6   5   1         22.83         28.98         2.30 o                         
  -5   5   1       1253.94       1301.99        14.86 o                         
  -4   5   1        446.70        491.73         8.03 o                         
  -3   5   1        753.05        675.30         3.33 o                         
  -2   5   1       3998.15       3942.05         5.16 o                         
  -1   5   1         32.27         35.86         2.58 o                         
   0   5   1        223.76        206.28         5.55 o                         
   1   5   1        773.85        745.86         9.52 o                         
   2   5   1          0.35         -2.07         2.07 o                         
   3   5   1         12.54         17.80         3.15 o                         
   4   5   1         18.50         13.27         2.35 o                         
   5   5   1         93.92         83.31         3.01 o                         
   6   5   1         14.10          7.06         3.50 o                         
  -7   6   1          0.81          6.29         3.94 o                         
  -6   6   1         63.60         66.36         2.48 o                         
  -5   6   1         12.09         13.36         2.42 o                         
  -4   6   1       2420.35       2375.15        47.78 o                         
  -3   6   1         92.63        100.13         2.30 o                         
  -2   6   1       1040.46        950.99         4.67 o                         
  -1   6   1       3482.53       3186.75       178.38 o                         
   0   6   1          3.21          4.39         2.59 o                         
   1   6   1        245.13        243.14         4.79 o                         
   2   6   1       2153.12       2004.64         8.93 o                         
   3   6   1         97.13        106.49         2.43 o                         
   4   6   1         89.42        103.55         4.33 o                         
   5   6   1         42.75         40.63         4.05 o                         
  -6   7   1        147.11        167.60         2.64 o                         
  -5   7   1         60.49         68.25         3.37 o                         
  -4   7   1         64.39         70.16         2.97 o                         
  -3   7   1         31.69         31.32         3.79 o                         
  -2   7   1          4.71          6.81         4.51 o                         
  -1   7   1        714.41        702.88        19.86 o                         
   0   7   1        465.41        508.13         4.34 o                         
   1   7   1         24.59         35.68         4.52 o                         
   2   7   1        198.62        196.27         4.45 o                         
   3   7   1        375.46        378.49        10.81 o                         
   4   7   1          3.27         -2.47         3.06 o                         
   5   7   1         68.94         78.23         3.53 o                         
  -6   8   1         26.01         29.52         6.43 o                         
  -5   8   1        437.97        427.18         4.01 o                         
  -4   8   1        274.59        304.42         4.44 o                         
  -3   8   1         52.34         64.07         3.54 o                         
  -2   8   1        865.08        901.28        14.10 o                         
  -1   8   1         93.99         90.79         4.12 o                         
   0   8   1         32.33         19.27         3.75 o                         
   1   8   1        313.33        275.56         8.18 o                         
   2   8   1          7.00          1.92         3.98 o                         
   3   8   1          5.82          3.76         3.36 o                         
   4   8   1          8.39         11.32         4.40 o                         
  -5   9   1         83.26         80.64         3.28 o                         
  -4   9   1        194.58        173.11         4.60 o                         
  -3   9   1        662.07        668.06        10.08 o                         
  -2   9   1        155.55        154.12         3.67 o                         
  -1   9   1        401.63        441.81         7.18 o                         
   0   9   1        646.69        615.13        12.01 o                         
   1   9   1         19.93         24.65         4.30 o                         
   2   9   1        591.28        591.05         4.22 o                         
   3   9   1          1.86          3.74         4.10 o                         
  -5  10   1          9.58          5.78         5.13 o                         
  -4  10   1        128.09        130.39         6.31 o                         
  -3  10   1         11.07          2.65         3.60 o                         
  -2  10   1         76.61         70.83         4.81 o                         
  -1  10   1         41.17         40.53         4.77 o                         
   0  10   1         34.20         47.40         4.54 o                         
   1  10   1        139.02        137.83         8.92 o                         
   2  10   1        119.15        128.76         4.41 o                         
  -3  11   1         93.24         98.62         4.77 o                         
  -2  11   1         71.01         55.62         7.50 o                         
  -1  11   1        103.17         86.31         4.21 o                         
   0  11   1          8.38         10.98         4.43 o                         
   1  11   1          0.95         -2.28        16.50 o                         
  -1 -11   2          7.74          1.33         4.17 o                         
   0 -11   2        225.48        248.86         5.07 o                         
   1 -11   2          4.47          9.59         4.77 o                         
   2 -11   2        176.96        192.94         4.65 o                         
   3 -11   2         71.39         56.33         5.51 o                         
  -2 -10   2        145.08        139.42         4.94 o                         
  -1 -10   2         10.43         20.50         4.40 o                         
   0 -10   2         18.42         19.89         3.87 o                         
   1 -10   2         59.40         70.41         5.31 o                         
   2 -10   2        185.25        203.37         4.47 o                         
   3 -10   2          1.47         -2.91         2.91 o                         
   4 -10   2        132.06        131.24         2.79 o                         
  -3  -9   2         20.27         28.09         4.82 o                         
  -2  -9   2         12.32         14.68         5.55 o                         
  -1  -9   2        933.61        923.80        38.88 o                         
   0  -9   2         87.88         96.98         5.98 o                         
   1  -9   2         43.14         60.14         4.58 o                         
   2  -9   2       1038.90       1049.24         4.73 o                         
   3  -9   2         10.04         10.58         1.89 o                         
   4  -9   2          2.34         -2.36         2.36 o                         
   5  -9   2         33.33         35.52         3.37 o                         
  -4  -8   2          0.09          7.35        11.84 o                         
  -3  -8   2         68.53         67.39         4.48 o                         
  -2  -8   2         27.56          7.53         4.48 o                         
  -1  -8   2         22.00         36.33         4.47 o                         
   0  -8   2       1149.93       1135.10         4.90 o                         
   1  -8   2        518.25        542.40        10.04 o                         
   2  -8   2        243.19        269.57         3.25 o                         
   3  -8   2       1301.08       1358.85         6.30 o                         
   4  -8   2         19.69         28.44         2.11 o                         
   5  -8   2         48.96         61.10         2.84 o                         
   6  -8   2        147.15        153.66         4.40 o                         
  -5  -7   2         87.11        100.25         5.68 o                         
  -4  -7   2         85.53         57.67         6.25 o                         
  -3  -7   2        236.79        225.28         3.72 o                         
  -2  -7   2       1263.46       1203.67         3.71 o                         
  -1  -7   2          6.05          3.35         1.90 o                         
   0  -7   2          0.10         -1.59         3.04 o                         
   1  -7   2         21.70         21.82         3.11 o                         
   2  -7   2        186.78        182.99         4.28 o                         
   3  -7   2        498.69        520.35         2.77 o                         
   4  -7   2         43.47         49.75         4.98 o                         
   5  -7   2          0.49         -0.03         2.53 o                         
   6  -7   2         49.41         48.36         2.63 o                         
  -5  -6   2         43.07         34.39         5.07 o                         
  -4  -6   2         81.29         92.43         4.47 o                         
  -3  -6   2       1320.08       1295.44        19.43 o                         
  -2  -6   2        306.08        331.49         3.24 o                         
  -1  -6   2       1299.08       1298.16         9.29 o                         
   0  -6   2       3079.37       3132.08        26.80 o                         
   1  -6   2         70.63         70.24         2.78 o                         
   2  -6   2       1617.82       1563.62         5.57 o                         
   3  -6   2        167.80        140.75         3.01 o                         
   4  -6   2        221.59        212.07         2.53 o                         
   5  -6   2         97.48         87.03         2.85 o                         
   6  -6   2         46.66         43.53         2.47 o                         
   7  -6   2         11.71         30.86         6.80 o                         
  -6  -5   2        140.00        164.64         6.08 o                         
  -5  -5   2         35.65         38.33         4.60 o                         
  -4  -5   2         28.44         25.23         3.97 o                         
  -3  -5   2         38.73         28.54         4.15 o                         
  -2  -5   2        897.93        854.07         3.34 o                         
  -1  -5   2         17.62         16.07         1.58 o                         
   0  -5   2        678.80        637.11        16.33 o                         
   1  -5   2       2296.67       2223.82        31.12 o                         
   2  -5   2        105.96         89.68         2.37 o                         
   3  -5   2       1554.86       1506.70        18.91 o                         
   4  -5   2        785.77        800.91        16.71 o                         
   5  -5   2         16.04         14.59         2.55 o                         
   6  -5   2        387.82        403.56        16.84 o                         
   7  -5   2         40.23         42.94         4.69 o                         
  -6  -4   2        123.48        116.84        18.87 o                         
  -5  -4   2         25.83         18.41         3.27 o                         
  -4  -4   2        598.55        577.69        13.10 o                         
  -3  -4   2       1261.15       1239.90        26.72 o                         
  -2  -4   2        313.27        272.81         3.74 o                         
  -1  -4   2        158.53        162.87         2.32 o                         
   0  -4   2        348.53        374.82         4.79 o                         
   1  -4   2          7.41         14.00         1.47 o                         
   2  -4   2        129.74        123.34         2.11 o                         
   3  -4   2         98.58         96.21         2.21 o                         
   4  -4   2          5.51          7.62         1.76 o                         
   5  -4   2        819.71        854.48         5.12 o                         
   6  -4   2         78.12         63.04         4.03 o                         
   7  -4   2         19.64         18.40         5.38 o                         
  -7  -3   2         33.58         36.60         6.22 o                         
  -6  -3   2        147.08        165.03        17.27 o                         
  -5  -3   2        166.90        186.42         4.47 o                         
  -4  -3   2        174.32        161.05         2.84 o                         
  -3  -3   2       3624.32       3655.44        24.58 o                         
  -2  -3   2       1035.09        892.01         7.07 o                         
  -1  -3   2          0.96          2.32         1.14 o                         
   0  -3   2      10295.41      10548.92        67.00 o                         
   1  -3   2       2136.84       2244.90        13.71 o                         
   2  -3   2        653.50        703.48         4.66 o                         
   3  -3   2       2679.37       2598.88         8.54 o                         
   4  -3   2          8.55         10.28         1.40 o                         
   5  -3   2          7.15         -2.01         2.97 o                         
   6  -3   2         28.15         27.71         4.56 o                         
   7  -3   2         63.98         56.74         4.26 o                         
  -7  -2   2         40.13         43.92         9.21 o                         
  -6  -2   2         63.05         45.83         2.81 o                         
  -5  -2   2        163.68        142.42         4.44 o                         
  -4  -2   2        442.66        447.23         3.73 o                         
  -3  -2   2         37.11         39.55         1.43 o                         
  -2  -2   2       4582.72       4630.26        65.06 o                         
  -1  -2   2         55.59         88.93         2.97 o                         
   0  -2   2       3068.93       3285.64        24.49 o                         
   1  -2   2       8842.72       8859.77        86.21 o                         
   2  -2   2       1434.68       1326.10        21.15 o                         
   3  -2   2          8.74         15.07         1.47 o                         
   4  -2   2       2964.60       2903.62        28.62 o                         
   5  -2   2         58.27         84.08         4.11 o                         
   6  -2   2          2.30          7.66         4.82 o                         
   7  -2   2        119.81        121.01         5.32 o                         
  -7  -1   2         60.09         83.29         5.30 o                         
  -6  -1   2        351.85        380.87         5.08 o                         
  -5  -1   2        777.20        721.60         9.92 o                         
  -4  -1   2       1319.00       1330.88         7.90 o                         
  -3  -1   2        947.35        916.16         6.98 o                         
  -2  -1   2       1596.84       1592.67        10.26 o                         
  -1  -1   2       4062.22       4341.10        63.39 o                         
   0  -1   2         27.13         41.90         2.67 o                         
   1  -1   2       2019.10       2038.88        28.78 o                         
   2  -1   2        315.15        330.44         1.43 o                         
   3  -1   2        106.84        113.88         2.80 o                         
   4  -1   2         21.43         19.35         3.09 o                         
   5  -1   2        286.00        264.37         4.15 o                         
   6  -1   2         95.31        116.65         4.43 o                         
   7  -1   2         35.35         32.41         5.44 o                         
  -7   0   2         53.50         80.72         4.92 o                         
  -6   0   2         15.65         13.14         3.67 o                         
  -5   0   2        827.68        869.42         3.49 o                         
  -4   0   2        727.89        683.48         6.75 o                         
  -3   0   2        171.42        171.00         1.70 o                         
  -2   0   2       5843.30       6070.62        42.48 o                         
  -1   0   2       3537.74       4148.63        44.91 o                         
   0   0   2       1097.83       1228.74        14.96 o                         
   1   0   2       9409.94       9008.61        78.58 o                         
   2   0   2         84.82         69.62         3.76 o                         
   3   0   2       1627.43       1455.07        17.38 o                         
   4   0   2         46.45         58.14         3.16 o                         
   5   0   2         57.27         46.33         3.93 o                         
   6   0   2         44.16         62.12         4.68 o                         
   7   0   2         29.88         21.06         5.37 o                         
  -7   1   2          2.41         -1.37         3.96 o                         
  -6   1   2        429.59        384.67         7.46 o                         
  -5   1   2         43.13         40.00         1.41 o                         
  -4   1   2        362.58        375.48         2.77 o                         
  -3   1   2        469.63        479.14         8.69 o                         
  -2   1   2        258.35        256.18         1.46 o                         
  -1   1   2       5767.59       6517.66       107.42 o                         
   0   1   2        602.47        751.28        15.26 o                         
   1   1   2        741.16        762.36        11.98 o                         
   2   1   2       7066.69       6844.40        67.65 o                         
   3   1   2        396.87        394.98         1.69 o                         
   4   1   2       1335.78       1254.88        15.21 o                         
   5   1   2        404.66        418.33         4.67 o                         
   6   1   2          9.43         27.12         3.95 o                         
   7   1   2         58.17         43.77         6.21 o                         
  -7   2   2        130.69        103.25         4.54 o                         
  -6   2   2         82.78        115.37         4.72 o                         
  -5   2   2       1555.47       1501.28        11.01 o                         
  -4   2   2        391.29        419.69         4.13 o                         
  -3   2   2       3309.36       3300.09        44.64 o                         
  -2   2   2       1880.32       1906.93        26.16 o                         
  -1   2   2       2728.79       3052.88        32.29 o                         
   0   2   2        688.55        821.16         3.46 o                         
   1   2   2        214.54        190.39         2.26 o                         
   2   2   2         46.35         40.29         1.37 o                         
   3   2   2        248.85        245.01         2.73 o                         
   4   2   2         31.16         23.80         3.62 o                         
   5   2   2          5.50         -3.68         3.68 o                         
   6   2   2        259.51        250.49         5.69 o                         
  -7   3   2          3.51          3.22         4.72 o                         
  -6   3   2         85.93        100.66         4.39 o                         
  -5   3   2        334.01        346.00        15.91 o                         
  -4   3   2       1777.89       1710.72        15.49 o                         
  -3   3   2       1189.05       1224.02        35.80 o                         
  -2   3   2       6951.23       6755.53       121.24 o                         
  -1   3   2       7226.57       7227.88       171.61 o                         
   0   3   2         80.22        114.80         2.27 o                         
   1   3   2       3063.68       2845.55        21.35 o                         
   2   3   2       1900.96       1879.51        28.20 o                         
   3   3   2         51.65         47.29         3.69 o                         
   4   3   2        177.83        196.36         8.37 o                         
   5   3   2         50.52         49.61         2.25 o                         
   6   3   2          2.01         -3.93         3.93 o                         
  -7   4   2          3.69          3.73         3.87 o                         
  -6   4   2        100.32        109.11         2.46 o                         
  -5   4   2         34.72         44.43         3.62 o                         
  -4   4   2          1.25         -2.73         2.73 o                         
  -3   4   2        261.93        259.59         2.50 o                         
  -2   4   2         87.40         89.72         2.82 o                         
  -1   4   2       1346.42       1379.80        40.78 o                         
   0   4   2        304.56        282.55         3.35 o                         
   1   4   2       2191.06       2068.34        17.56 o                         
   2   4   2       4035.10       4021.08        36.73 o                         
   3   4   2        218.87        232.12         2.15 o                         
   4   4   2         35.18         39.44         3.27 o                         
   5   4   2        452.48        478.74         3.71 o                         
   6   4   2          0.85         -4.95         4.95 o                         
  -7   5   2        307.49        309.67         2.41 o                         
  -6   5   2          4.65          8.25         4.32 o                         
  -5   5   2        343.73        338.35         3.48 o                         
  -4   5   2       2795.63       2828.52        33.85 o                         
  -3   5   2        631.99        652.46        15.82 o                         
  -2   5   2        909.51        874.18         4.25 o                         
  -1   5   2       1054.90       1104.48        19.61 o                         
   0   5   2        408.62        393.75         7.10 o                         
   1   5   2        130.24        168.52        10.31 o                         
   2   5   2         55.11         45.94         2.10 o                         
   3   5   2         69.15         75.13         2.03 o                         
   4   5   2         93.31         83.72         3.17 o                         
   5   5   2          0.75          2.33         3.18 o                         
  -7   6   2         64.40         58.42         2.67 o                         
  -6   6   2         17.20          7.13         3.15 o                         
  -5   6   2          0.85          5.11         3.41 o                         
  -4   6   2        199.13        177.92         4.71 o                         
  -3   6   2       2972.72       2960.15       227.63 o                         
  -2   6   2        238.90        196.37         3.87 o                         
  -1   6   2       3211.85       3075.06        20.64 o                         
   0   6   2       1139.43       1085.49         6.90 o                         
   1   6   2       1545.14       1579.28        16.13 o                         
   2   6   2        107.29        107.54         3.18 o                         
   3   6   2         83.48         84.27         2.67 o                         
   4   6   2         32.73         45.58         3.70 o                         
   5   6   2          1.33          5.07         3.36 o                         
  -6   7   2          1.63          2.14         6.40 o                         
  -5   7   2        226.87        254.52         7.22 o                         
  -4   7   2         15.87         22.34         4.16 o                         
  -3   7   2        367.68        327.37        25.67 o                         
  -2   7   2         16.49         12.29         3.80 o                         
  -1   7   2        127.87        116.22         4.06 o                         
   0   7   2       2400.96       2433.30        34.51 o                         
   1   7   2        208.30        182.05         5.24 o                         
   2   7   2        144.63        157.51         3.93 o                         
   3   7   2        307.52        302.09         3.62 o                         
   4   7   2         30.66         26.78         3.48 o                         
  -6   8   2        183.38        175.02         8.22 o                         
  -5   8   2        111.15        103.32         3.65 o                         
  -4   8   2        680.55        700.23         7.72 o                         
  -3   8   2         85.45         92.58         3.59 o                         
  -2   8   2        375.80        350.61         4.38 o                         
  -1   8   2        134.54        155.73         5.94 o                         
   0   8   2         18.59         22.66         4.72 o                         
   1   8   2         84.10         83.40         3.43 o                         
   2   8   2        118.79        110.80         3.63 o                         
   3   8   2         22.32         17.01         5.70 o                         
   4   8   2         32.05         33.25         4.90 o                         
  -5   9   2        128.49        130.38         4.15 o                         
  -4   9   2        113.64        110.22         5.71 o                         
  -3   9   2        641.55        636.81        12.67 o                         
  -2   9   2        318.34        328.64         4.69 o                         
  -1   9   2        497.41        538.04        16.22 o                         
   0   9   2        516.18        525.68         5.26 o                         
   1   9   2          8.61         -0.68         8.68 o                         
   2   9   2         43.82         65.72         4.58 o                         
   3   9   2         87.84         78.32         5.35 o                         
  -5  10   2          6.45          4.21         8.44 o                         
  -4  10   2          5.50         10.99         3.90 o                         
  -3  10   2         71.06         60.77         4.17 o                         
  -2  10   2          0.83         -4.41         4.41 o                         
  -1  10   2         87.81         90.77         3.81 o                         
   0  10   2         89.81        122.96         4.12 o                         
   1  10   2        100.54        118.61         5.10 o                         
   2  10   2         48.85         46.85         5.13 o                         
  -3  11   2        262.32        257.80         9.60 o                         
  -2  11   2          3.54         -6.85         7.21 o                         
  -1  11   2         23.37         34.95         5.77 o                         
   0  11   2         12.34          5.44         8.71 o                         
  -1 -11   3          0.04         -4.55         4.55 o                         
   0 -11   3        121.98        128.92         4.87 o                         
   1 -11   3        337.05        362.17         4.99 o                         
   2 -11   3        354.49        363.62         9.36 o                         
   3 -11   3        139.99        139.86         7.49 o                         
  -3 -10   3          5.84         11.65         4.53 o                         
  -2 -10   3         23.18         -0.94         5.61 o                         
  -1 -10   3         12.60         26.25         5.08 o                         
   0 -10   3          1.24          8.98         4.48 o                         
   1 -10   3         12.27         -4.30         4.30 o                         
   2 -10   3        147.19        142.33         3.96 o                         
   3 -10   3        205.92        237.36         2.51 o                         
   4 -10   3         92.61        101.90         2.80 o                         
  -4  -9   3          3.65         20.71         4.92 o                         
  -3  -9   3        519.94        525.41         5.78 o                         
  -2  -9   3         10.89          5.06         4.39 o                         
  -1  -9   3        293.47        286.32         4.74 o                         
   0  -9   3        985.50       1047.43         7.58 o                         
   1  -9   3         44.30         51.37         3.83 o                         
   2  -9   3        210.81        222.62         3.98 o                         
   3  -9   3        231.84        209.34         2.51 o                         
   4  -9   3          2.85          6.49         2.44 o                         
   5  -9   3          0.52         -0.44         2.53 o                         
  -4  -8   3         12.35          8.55         5.01 o                         
  -3  -8   3          1.30         -3.35         3.35 o                         
  -2  -8   3        268.63        245.68         5.29 o                         
  -1  -8   3        389.40        394.85         3.98 o                         
   0  -8   3        355.37        363.31         2.42 o                         
   1  -8   3       2110.76       2157.91        16.53 o                         
   2  -8   3          0.91          5.97         2.37 o                         
   3  -8   3        991.76       1045.75         9.94 o                         
   4  -8   3        384.05        359.48         2.76 o                         
   5  -8   3         61.02         58.82         2.73 o                         
   6  -8   3         10.67         26.02         3.04 o                         
  -5  -7   3         36.27         34.82         5.20 o                         
  -4  -7   3        649.59        607.57         4.74 o                         
  -3  -7   3          5.24         15.61         2.99 o                         
  -2  -7   3         42.60         35.64         3.32 o                         
  -1  -7   3       1107.31       1154.71        10.06 o                         
   0  -7   3        213.81        199.12         3.05 o                         
   1  -7   3        180.83        189.90         2.59 o                         
   2  -7   3         53.09         49.13         2.57 o                         
   3  -7   3         19.41         19.25         2.80 o                         
   4  -7   3        793.82        819.94        13.25 o                         
   5  -7   3        111.13        114.43         5.24 o                         
   6  -7   3        147.09        151.28         2.82 o                         
  -6  -6   3         22.67         34.27         9.25 o                         
  -5  -6   3        604.29        643.05         6.03 o                         
  -4  -6   3         34.87         43.98         4.62 o                         
  -3  -6   3       1093.12       1161.21        18.97 o                         
  -2  -6   3       2190.58       2281.77        24.80 o                         
  -1  -6   3        380.86        368.00         4.01 o                         
   0  -6   3       2276.59       2237.29        34.25 o                         
   1  -6   3        635.51        605.71         6.15 o                         
   2  -6   3         68.16         66.41         2.73 o                         
   3  -6   3        955.42        891.93         3.44 o                         
   4  -6   3          3.53         10.59         2.70 o                         
   5  -6   3        116.14        108.01         2.63 o                         
   6  -6   3         41.43         41.77         2.38 o                         
  -6  -5   3         54.90         62.90        10.42 o                         
  -5  -5   3        105.47        107.10         5.21 o                         
  -4  -5   3        216.21        250.53         6.04 o                         
  -3  -5   3         14.31         12.23         2.24 o                         
  -2  -5   3        471.97        467.18         3.55 o                         
  -1  -5   3       1885.63       1770.00        23.54 o                         
   0  -5   3        265.37        269.34         7.73 o                         
   1  -5   3       3746.37       3810.33        30.84 o                         
   2  -5   3       2294.85       2143.77        32.88 o                         
   3  -5   3       1619.45       1652.31        37.33 o                         
   4  -5   3        773.80        779.38         5.08 o                         
   5  -5   3        273.83        294.99         2.31 o                         
   6  -5   3        139.82        127.50         3.99 o                         
   7  -5   3         57.27         46.65         7.55 o                         
  -6  -4   3        706.30        677.88        11.32 o                         
  -5  -4   3          7.47         12.00         3.31 o                         
  -4  -4   3         17.51         15.74         2.49 o                         
  -3  -4   3        979.45        965.55        11.01 o                         
  -2  -4   3        197.72        207.72         2.36 o                         
  -1  -4   3        330.44        357.97         2.51 o                         
   0  -4   3        171.12        183.94         4.59 o                         
   1  -4   3         20.96         27.97         1.08 o                         
   2  -4   3        193.10        180.42         1.81 o                         
   3  -4   3        731.08        708.36         3.57 o                         
   4  -4   3        550.95        529.65         5.96 o                         
   5  -4   3        206.91        205.92         3.73 o                         
   6  -4   3         64.75         88.27         4.32 o                         
   7  -4   3        151.30        140.18         8.63 o                         
  -7  -3   3          5.83          6.19         1.75 o                         
  -6  -3   3          0.11         -5.61         5.61 o                         
  -5  -3   3        765.79        835.44         6.84 o                         
  -4  -3   3        596.16        601.72         2.68 o                         
  -3  -3   3        265.90        261.15         2.70 o                         
  -2  -3   3      12766.11      12590.44       181.51 o                         
  -1  -3   3         84.90         85.64         1.89 o                         
   0  -3   3       3514.37       3682.99        34.65 o                         
   1  -3   3       7896.59       7613.97        89.79 o                         
   2  -3   3         74.99         80.94         1.41 o                         
   3  -3   3        854.32        851.28         6.95 o                         
   4  -3   3        536.28        517.32         5.40 o                         
   5  -3   3          0.18          7.33         3.87 o                         
   6  -3   3          8.78          5.55         4.17 o                         
   7  -3   3          4.98         14.40         5.46 o                         
  -7  -2   3          6.33          9.96         8.76 o                         
  -6  -2   3         66.58         50.78         5.87 o                         
  -5  -2   3         11.13         17.33         2.27 o                         
  -4  -2   3          2.38         -1.62         1.62 o                         
  -3  -2   3        436.68        447.85         4.98 o                         
  -2  -2   3        186.91        230.83         2.15 o                         
  -1  -2   3      11799.06      12328.98        69.50 o                         
   0  -2   3        407.57        399.15         2.23 o                         
   1  -2   3       3552.80       3534.64        68.00 o                         
   2  -2   3       5246.50       4969.44        76.62 o                         
   3  -2   3          1.47          1.43         2.10 o                         
   4  -2   3        762.03        683.64         3.44 o                         
   5  -2   3        655.82        690.79         4.96 o                         
   6  -2   3         13.28         15.24         5.00 o                         
   7  -2   3         47.78         55.25         4.27 o                         
  -7  -1   3        205.44        192.29         5.65 o                         
  -6  -1   3        539.46        588.78         4.32 o                         
  -5  -1   3        955.60        915.00         5.62 o                         
  -4  -1   3        277.29        245.26         6.18 o                         
  -3  -1   3       4129.00       3971.06        26.26 o                         
  -2  -1   3        447.43        487.43         9.87 o                         
  -1  -1   3       1049.29       1104.10        30.32 o                         
   0  -1   3       2320.46       2681.42        29.82 o                         
   1  -1   3         31.36         37.01         1.21 o                         
   2  -1   3       1364.86       1400.82        13.59 o                         
   3  -1   3         50.61         37.22         4.40 o                         
   4  -1   3         75.22        100.41         4.75 o                         
   5  -1   3        295.97        277.44         7.07 o                         
   6  -1   3        265.66        278.06         4.67 o                         
   7  -1   3         26.24          2.52         7.15 o                         
  -7   0   3        135.19        177.24         6.94 o                         
  -6   0   3          1.40         -1.75         1.75 o                         
  -5   0   3         75.71         91.49         3.38 o                         
  -4   0   3       4362.70       4285.92         6.52 o                         
  -3   0   3          3.20          7.12         3.50 o                         
  -2   0   3       7725.51       7684.11       133.18 o                         
  -1   0   3       3463.82       3492.13         6.32 o                         
   0   0   3         40.06         73.84         1.78 o                         
   1   0   3       8730.22       7844.03       204.54 o                         
   2   0   3       2321.98       2333.00         8.80 o                         
   3   0   3        122.66        123.13         2.62 o                         
   4   0   3       1791.60       1765.35         7.02 o                         
   5   0   3        280.97        257.78         4.12 o                         
   6   0   3         62.46         51.42         5.10 o                         
   7   0   3          8.65         17.79         4.45 o                         
  -7   1   3         12.02          6.55         4.47 o                         
  -6   1   3         10.93         15.93         1.27 o                         
  -5   1   3       1110.98       1054.12         5.63 o                         
  -4   1   3        112.77        110.00         2.10 o                         
  -3   1   3       1910.52       1917.31        23.60 o                         
  -2   1   3        933.57       1027.72        17.78 o                         
  -1   1   3        711.30        746.98        16.98 o                         
   0   1   3       9654.58       9753.61       408.88 o                         
   1   1   3          0.16          5.32         1.59 o                         
   2   1   3       4877.59       4711.05        66.88 o                         
   3   1   3       2377.17       2216.38         5.41 o                         
   4   1   3        387.68        351.11         4.65 o                         
   5   1   3        492.94        498.43         5.35 o                         
   6   1   3         39.60         57.97         4.73 o                         
  -7   2   3         68.83         81.51         5.36 o                         
  -6   2   3         32.70         31.83         3.15 o                         
  -5   2   3       1357.13       1441.56         5.22 o                         
  -4   2   3        776.74        779.31        10.32 o                         
  -3   2   3         70.82         91.00         4.92 o                         
  -2   2   3       8179.19       8971.66       165.71 o                         
  -1   2   3        354.11        405.19        12.59 o                         
   0   2   3       4700.01       5203.59        93.88 o                         
   1   2   3        285.14        340.53         3.15 o                         
   2   2   3         10.32         21.42         2.30 o                         
   3   2   3        194.67        181.85         2.77 o                         
   4   2   3        307.81        303.93         2.12 o                         
   5   2   3        182.69        168.79         4.20 o                         
   6   2   3         11.58         15.54         5.54 o                         
  -7   3   3        144.71        147.69         4.86 o                         
  -6   3   3         72.52         85.16         3.27 o                         
  -5   3   3          1.94          2.38         3.15 o                         
  -4   3   3       2278.49       2119.21        33.00 o                         
  -3   3   3       3057.54       3301.30        26.80 o                         
  -2   3   3        257.38        252.40         2.79 o                         
  -1   3   3      16214.43      15570.83       138.55 o                         
   0   3   3        288.24        262.80         3.50 o                         
   1   3   3        431.31        414.98         5.85 o                         
   2   3   3       3243.49       3102.14        47.83 o                         
   3   3   3         26.10         27.08         1.96 o                         
   4   3   3         37.11         36.39         2.10 o                         
   5   3   3         25.23         29.75         2.26 o                         
   6   3   3          2.68         -5.56         5.56 o                         
  -7   4   3        292.70        294.99         3.47 o                         
  -6   4   3          1.05          8.24         4.77 o                         
  -5   4   3        279.54        279.81         3.11 o                         
  -4   4   3        104.54        110.08         2.90 o                         
  -3   4   3         32.48         23.73         4.40 o                         
  -2   4   3        382.93        379.92        13.88 o                         
  -1   4   3         13.84         14.49         2.78 o                         
   0   4   3       5121.39       5216.01         8.11 o                         
   1   4   3        124.20         97.12         3.16 o                         
   2   4   3        288.33        278.94         3.63 o                         
   3   4   3       1469.99       1491.87        25.05 o                         
   4   4   3          0.67          1.44         6.21 o                         
   5   4   3         74.29         72.42         3.43 o                         
   6   4   3         93.54        109.85         5.62 o                         
  -7   5   3        138.97        142.38         4.20 o                         
  -6   5   3        287.08        263.86         4.80 o                         
  -5   5   3        254.08        275.42         5.15 o                         
  -4   5   3        898.65        920.74        16.94 o                         
  -3   5   3       1691.40       1815.45        20.04 o                         
  -2   5   3       2136.70       2189.44        15.14 o                         
  -1   5   3        531.62        558.49         7.50 o                         
   0   5   3         22.52         28.03         2.40 o                         
   1   5   3         43.84         30.76         3.66 o                         
   2   5   3        334.68        316.49         5.33 o                         
   3   5   3         44.09         51.21         2.75 o                         
   4   5   3        121.33        125.47         2.67 o                         
   5   5   3         16.04         21.50         3.12 o                         
  -7   6   3        113.47         99.64         4.14 o                         
  -6   6   3         89.89         80.58         4.63 o                         
  -5   6   3         18.94         28.92         5.14 o                         
  -4   6   3        239.30        214.52         3.87 o                         
  -3   6   3       1964.97       1938.13       139.92 o                         
  -2   6   3        382.37        353.35         6.08 o                         
  -1   6   3       2287.72       2216.59        19.32 o                         
   0   6   3       1762.76       1680.85        23.15 o                         
   1   6   3          9.62          9.08         1.93 o                         
   2   6   3       1632.36       1610.58         4.93 o                         
   3   6   3          2.01          2.66         3.67 o                         
   4   6   3          7.00          8.05         3.06 o                         
   5   6   3         20.65         37.86         4.62 o                         
  -6   7   3         36.66         34.68         4.46 o                         
  -5   7   3          1.99          3.93         6.62 o                         
  -4   7   3        395.94        421.07         7.12 o                         
  -3   7   3        169.63        177.00         4.53 o                         
  -2   7   3       1357.19       1301.10        19.22 o                         
  -1   7   3          2.05         11.75         3.89 o                         
   0   7   3         46.98         65.44         4.42 o                         
   1   7   3       1566.70       1499.10        15.16 o                         
   2   7   3          0.38         13.70         9.00 o                         
   3   7   3        297.19        321.98         4.66 o                         
   4   7   3         20.14         11.16         3.69 o                         
  -6   8   3        155.05        166.23        10.59 o                         
  -5   8   3         11.90         18.47         6.54 o                         
  -4   8   3        438.86        431.50        12.29 o                         
  -3   8   3        583.23        620.38         8.67 o                         
  -2   8   3         12.63         24.56         7.01 o                         
  -1   8   3        509.65        515.12         6.07 o                         
   0   8   3         25.52         24.74         3.76 o                         
   1   8   3        168.92        179.31         4.51 o                         
   2   8   3        263.00        294.66         5.33 o                         
   3   8   3         92.42         86.89         4.57 o                         
  -5   9   3         53.69         48.25         5.09 o                         
  -4   9   3          1.73          1.85         4.12 o                         
  -3   9   3        437.67        447.14         5.79 o                         
  -2   9   3        278.48        298.05        20.68 o                         
  -1   9   3         17.80         39.72         5.54 o                         
   0   9   3        736.99        753.64        24.96 o                         
   1   9   3         29.64         23.23         4.19 o                         
   2   9   3          6.83          6.02         5.33 o                         
   3   9   3        101.39         87.91         8.66 o                         
  -5  10   3          0.72         -3.17         6.31 o                         
  -4  10   3          2.56         14.77         9.75 o                         
  -3  10   3         31.22         13.26         8.05 o                         
  -2  10   3         57.47         54.22         5.90 o                         
  -1  10   3         15.99         31.17         8.37 o                         
   0  10   3          8.31          5.15         5.03 o                         
   1  10   3        230.28        241.49         6.18 o                         
  -3  11   3         44.53         53.10         5.51 o                         
  -2  11   3        127.92        135.26        13.07 o                         
  -1  11   3        128.12        131.25         4.86 o                         
   0  11   3          2.49         26.17         5.15 o                         
  -1 -11   4         80.03        114.57         8.32 o                         
   0 -11   4        200.16        187.83         5.83 o                         
   1 -11   4         86.33        123.70         4.01 o                         
   2 -11   4         99.95         86.50         3.76 o                         
   3 -11   4        523.56        544.14        10.76 o                         
  -3 -10   4         14.94          3.86        13.60 o                         
  -2 -10   4         25.42         27.79         5.42 o                         
  -1 -10   4          0.21          1.02         4.45 o                         
   0 -10   4          8.54         -3.37         3.37 o                         
   1 -10   4          3.70          3.28         1.32 o                         
   2 -10   4        203.52        224.14         2.87 o                         
   3 -10   4          1.51          1.66         5.14 o                         
   4 -10   4        104.18        121.71         4.42 o                         
  -4  -9   4         14.47         10.43         6.92 o                         
  -3  -9   4         81.98         85.61         3.26 o                         
  -2  -9   4        367.23        414.57         3.55 o                         
  -1  -9   4         92.17         92.63         2.70 o                         
   0  -9   4        371.26        403.53         4.21 o                         
   1  -9   4        476.64        489.03         3.57 o                         
   2  -9   4        286.18        289.23         5.58 o                         
   3  -9   4         55.19         55.33         3.12 o                         
   4  -9   4         22.92         28.37         2.70 o                         
   5  -9   4          0.31         -3.36         3.36 o                         
  -4  -8   4          5.97         25.41         4.31 o                         
  -3  -8   4        128.84        160.99         6.43 o                         
  -2  -8   4        427.60        429.03         3.54 o                         
  -1  -8   4        142.39        169.19         7.80 o                         
   0  -8   4         75.48         79.37         3.01 o                         
   1  -8   4       1048.67       1074.01        10.15 o                         
   2  -8   4        986.45        957.57         3.08 o                         
   3  -8   4        337.56        354.10         4.46 o                         
   4  -8   4        580.93        564.72         3.75 o                         
   5  -8   4         20.83         30.62         3.91 o                         
  -5  -7   4          5.25          3.02         3.92 o                         
  -4  -7   4          1.57         -0.52         3.84 o                         
  -3  -7   4        536.67        562.62         5.75 o                         
  -2  -7   4          1.51         -0.55         2.41 o                         
  -1  -7   4         47.10         54.96         2.90 o                         
   0  -7   4          8.06         13.23         4.23 o                         
   1  -7   4        113.62        112.31         2.56 o                         
   2  -7   4        735.60        768.31         8.75 o                         
   3  -7   4        225.56        214.73         4.96 o                         
   4  -7   4        202.57        212.76         2.82 o                         
   5  -7   4        418.67        431.17         3.09 o                         
   6  -7   4         15.10         20.70         2.26 o                         
  -6  -6   4         27.42         13.40         6.33 o                         
  -5  -6   4         20.04         23.97         5.14 o                         
  -4  -6   4        469.19        501.72         7.93 o                         
  -3  -6   4        107.20         92.27         2.98 o                         
  -2  -6   4       2030.23       2009.92         8.78 o                         
  -1  -6   4        455.61        451.31         3.39 o                         
   0  -6   4       2117.45       2072.73        17.28 o                         
   1  -6   4       1003.40       1004.58         7.06 o                         
   2  -6   4         33.58         50.91         2.20 o                         
   3  -6   4         44.42         34.83         2.10 o                         
   4  -6   4        146.43        116.49         2.99 o                         
   5  -6   4          3.17          6.85         2.21 o                         
   6  -6   4         91.27         86.31         3.33 o                         
  -6  -5   4         19.66         14.02         3.45 o                         
  -5  -5   4          0.18          2.08         5.01 o                         
  -4  -5   4          1.80          3.24         3.87 o                         
  -3  -5   4       1079.43       1059.99         8.26 o                         
  -2  -5   4        855.00        811.83        11.92 o                         
  -1  -5   4       2336.73       2274.54        17.39 o                         
   0  -5   4       1100.20       1061.01        13.39 o                         
   1  -5   4       3151.25       3386.51        46.35 o                         
   2  -5   4       1633.01       1496.56        15.38 o                         
   3  -5   4        739.66        684.86         8.39 o                         
   4  -5   4       1916.32       1786.78        69.59 o                         
   5  -5   4        183.98        186.82         4.46 o                         
   6  -5   4         17.77         10.37        10.87 o                         
  -6  -4   4         21.02         13.02         4.78 o                         
  -5  -4   4       1049.84       1011.41        15.09 o                         
  -4  -4   4        136.18        124.22         2.73 o                         
  -3  -4   4        513.22        511.64         8.60 o                         
  -2  -4   4         43.84         47.40         2.02 o                         
  -1  -4   4         19.96         18.12         1.58 o                         
   0  -4   4         43.20         35.24         1.43 o                         
   1  -4   4         31.81         26.29         3.78 o                         
   2  -4   4        551.80        531.69        12.70 o                         
   3  -4   4        238.95        232.47         6.59 o                         
   4  -4   4        115.91        102.27         2.55 o                         
   5  -4   4        439.70        407.06         8.30 o                         
   6  -4   4        184.73        202.61         4.09 o                         
   7  -4   4          2.41         -8.18        10.42 o                         
  -7  -3   4         73.14         82.20         4.30 o                         
  -6  -3   4         11.63         11.21         4.34 o                         
  -5  -3   4        200.81        213.53         3.81 o                         
  -4  -3   4       2294.48       2342.39         5.89 o                         
  -3  -3   4          3.23          0.88         2.30 o                         
  -2  -3   4       2108.88       2048.92        16.82 o                         
  -1  -3   4      11087.78      11183.11        49.61 o                         
   0  -3   4        627.55        659.67         4.10 o                         
   1  -3   4       2148.49       2162.80        82.68 o                         
   2  -3   4       2243.36       2173.19         7.06 o                         
   3  -3   4        320.91        329.14         4.25 o                         
   4  -3   4         11.56         13.24         2.96 o                         
   5  -3   4         99.30         97.30         4.21 o                         
   6  -3   4          3.17         15.18         5.60 o                         
   7  -3   4         25.10         16.42         6.28 o                         
  -7  -2   4         37.82         40.98         3.17 o                         
  -6  -2   4         70.90         58.16         2.54 o                         
  -5  -2   4         47.72         52.15         2.36 o                         
  -4  -2   4        188.78        215.40         2.73 o                         
  -3  -2   4        498.79        502.26         2.83 o                         
  -2  -2   4        378.96        387.72         2.46 o                         
  -1  -2   4       5517.21       5934.45         6.49 o                         
   0  -2   4       2070.67       2097.89        56.41 o                         
   1  -2   4        269.70        341.39         1.39 o                         
   2  -2   4       7403.86       7046.74        74.94 o                         
   3  -2   4       1441.66       1438.29        14.87 o                         
   4  -2   4        511.49        474.40         3.71 o                         
   5  -2   4        411.67        416.22         4.81 o                         
   6  -2   4        143.50        156.50         4.90 o                         
   7  -2   4         53.03         61.09         4.42 o                         
  -7  -1   4        162.25        151.12         2.60 o                         
  -6  -1   4         44.46         34.79         2.30 o                         
  -5  -1   4       1473.78       1448.44         9.14 o                         
  -4  -1   4        371.39        344.11         3.33 o                         
  -3  -1   4          2.95          2.01         1.95 o                         
  -2  -1   4       2788.21       3034.70        68.98 o                         
  -1  -1   4         86.37         94.73         1.50 o                         
   0  -1   4       1712.18       1720.11        32.02 o                         
   1  -1   4        242.66        298.21         3.56 o                         
   2  -1   4        121.74        123.74         2.03 o                         
   3  -1   4       1374.51       1355.58         9.96 o                         
   4  -1   4         65.36         68.14         3.81 o                         
   5  -1   4          4.25         -2.15         3.64 o                         
   6  -1   4        193.72        186.79         4.54 o                         
  -7   0   4         65.29         80.47        12.78 o                         
  -6   0   4        587.51        619.18        11.01 o                         
  -5   0   4        584.83        627.09         7.01 o                         
  -4   0   4       1016.14       1002.70        12.34 o                         
  -3   0   4       3478.19       3430.82        26.69 o                         
  -2   0   4        940.63        943.82         3.08 o                         
  -1   0   4      16499.38      16905.32       534.13 o                         
   0   0   4        290.46        288.14         6.04 o                         
   1   0   4       1349.46       1368.19        13.63 o                         
   2   0   4       2229.11       1987.41         9.23 o                         
   3   0   4        186.13        196.31         2.61 o                         
   4   0   4         44.14         38.72         3.05 o                         
   5   0   4        396.36        423.23         9.14 o                         
   6   0   4         51.39         66.44         7.31 o                         
  -7   1   4         54.98         41.55         4.36 o                         
  -6   1   4         40.06         39.05         2.59 o                         
  -5   1   4         79.42         91.83         4.54 o                         
  -4   1   4        659.94        659.67         5.98 o                         
  -3   1   4        821.51        805.99        11.84 o                         
  -2   1   4       1985.56       1835.65        57.38 o                         
  -1   1   4       1672.80       1590.67        32.54 o                         
   0   1   4       4787.45       5048.54        50.86 o                         
   1   1   4       3085.64       2907.47        32.24 o                         
   2   1   4       1496.04       1405.42        12.43 o                         
   3   1   4       2430.81       2251.55        99.84 o                         
   4   1   4        339.42        348.55         5.47 o                         
   5   1   4        693.60        676.68        10.57 o                         
   6   1   4         55.04         73.48         4.85 o                         
  -7   2   4        357.69        396.87        12.89 o                         
  -6   2   4         28.38         23.47         2.24 o                         
  -5   2   4         27.02         43.01         2.51 o                         
  -4   2   4       3617.44       3632.47        98.85 o                         
  -3   2   4          1.27         -2.06         2.06 o                         
  -2   2   4        508.81        519.22         2.89 o                         
  -1   2   4        812.84        933.63        17.96 o                         
   0   2   4        905.69       1057.65        25.63 o                         
   1   2   4        292.16        318.92         2.63 o                         
   2   2   4        214.61        198.04         7.14 o                         
   3   2   4        493.65        443.94         7.06 o                         
   4   2   4         91.00         67.87         3.54 o                         
   5   2   4        132.91        165.40         4.33 o                         
   6   2   4        266.48        238.32         5.13 o                         
  -7   3   4        140.61        156.00         3.66 o                         
  -6   3   4        782.11        809.73         8.84 o                         
  -5   3   4          5.18         10.93         4.05 o                         
  -4   3   4        196.57        184.08         3.10 o                         
  -3   3   4       7090.55       7041.27        34.62 o                         
  -2   3   4        164.90        246.91         3.03 o                         
  -1   3   4       1598.52       1512.47        25.02 o                         
   0   3   4      10623.00       9978.22       163.47 o                         
   1   3   4       1118.79       1163.51         5.36 o                         
   2   3   4        302.69        295.14         3.62 o                         
   3   3   4        668.98        656.75         6.40 o                         
   4   3   4        102.41         96.08         2.58 o                         
   5   3   4          0.09          0.76         3.66 o                         
   6   3   4          5.02         -5.32         5.32 o                         
  -7   4   4          5.32         13.10         4.48 o                         
  -6   4   4        219.72        225.41         5.64 o                         
  -5   4   4          7.09          7.20         5.74 o                         
  -4   4   4         21.40         18.97         2.82 o                         
  -3   4   4       1280.71       1263.98        24.94 o                         
  -2   4   4        575.98        502.79        11.63 o                         
  -1   4   4         11.93         -0.52         3.35 o                         
   0   4   4       1373.12       1292.52        14.25 o                         
   1   4   4       2817.60       2806.02        87.22 o                         
   2   4   4          0.37         10.48         4.60 o                         
   3   4   4       1559.78       1528.35        16.79 o                         
   4   4   4        269.83        279.55         3.16 o                         
   5   4   4         81.65         81.75         4.35 o                         
  -7   5   4        158.06        174.22         4.69 o                         
  -6   5   4        442.28        494.23        14.61 o                         
  -5   5   4         26.30         22.82         4.92 o                         
  -4   5   4        951.07        945.89         6.57 o                         
  -3   5   4        283.35        307.63         2.82 o                         
  -2   5   4        593.05        613.57        31.97 o                         
  -1   5   4       1689.39       1654.39         8.87 o                         
   0   5   4         15.71         34.18         4.91 o                         
   1   5   4         53.96         60.29         4.95 o                         
   2   5   4          1.91          3.54         2.96 o                         
   3   5   4        104.16         98.61         3.18 o                         
   4   5   4        190.95        196.61         6.54 o                         
   5   5   4         12.46         12.68         2.90 o                         
  -7   6   4         82.75         78.78         5.73 o                         
  -6   6   4        370.33        346.69         6.26 o                         
  -5   6   4        455.50        482.78        11.45 o                         
  -4   6   4        275.74        247.66         6.26 o                         
  -3   6   4        642.46        645.98        19.75 o                         
  -2   6   4       3363.75       3294.37        84.12 o                         
  -1   6   4        367.66        346.72         4.87 o                         
   0   6   4       3351.02       3240.74        34.51 o                         
   1   6   4        132.27        103.52         2.56 o                         
   2   6   4        117.64        146.35         2.48 o                         
   3   6   4        344.64        355.06         4.59 o                         
   4   6   4          4.41         16.65         2.93 o                         
  -6   7   4        273.07        274.10         6.11 o                         
  -5   7   4         28.26         33.74         6.15 o                         
  -4   7   4         18.76          8.24         4.93 o                         
  -3   7   4        241.58        242.76         5.34 o                         
  -2   7   4         89.56         93.62         9.73 o                         
  -1   7   4        703.16        709.07        18.13 o                         
   0   7   4         84.54        110.55         4.26 o                         
   1   7   4        589.32        633.39         8.18 o                         
   2   7   4        258.85        230.14         5.76 o                         
   3   7   4        186.57        214.52         3.23 o                         
   4   7   4         85.21         93.85         5.92 o                         
  -6   8   4        548.30        518.28        28.19 o                         
  -5   8   4        204.31        190.24         7.39 o                         
  -4   8   4        162.78        134.48         6.11 o                         
  -3   8   4        507.42        518.09         5.86 o                         
  -2   8   4         81.61         63.47         9.73 o                         
  -1   8   4         18.07         12.39        19.73 o                         
   0   8   4         37.49         34.73         5.37 o                         
   1   8   4         94.43         96.43         6.19 o                         
   2   8   4         13.95         17.37         2.89 o                         
   3   8   4         82.87         77.30         5.63 o                         
  -5   9   4        453.56        449.38         8.02 o                         
  -4   9   4          9.96         26.26        13.78 o                         
  -3   9   4         85.57         82.45         6.38 o                         
  -2   9   4       1071.80       1077.16        10.18 o                         
  -1   9   4         31.62         37.01         5.93 o                         
   0   9   4         32.94         48.20         5.27 o                         
   1   9   4        374.20        355.64         6.06 o                         
   2   9   4         37.37         44.71         4.63 o                         
  -4  10   4         26.34         14.88         5.69 o                         
  -3  10   4          6.18          4.32        10.50 o                         
  -2  10   4        115.71        116.56         8.03 o                         
  -1  10   4        156.80        173.14         6.38 o                         
   0  10   4          4.44         10.11         5.08 o                         
   1  10   4          4.31          6.97         5.71 o                         
  -2  11   4          2.12         -5.50         5.50 o                         
  -1  11   4         94.63         79.37         6.27 o                         
  -1 -11   5         15.73         27.32         6.42 o                         
   0 -11   5          1.82          0.02         4.94 o                         
   1 -11   5        333.98        366.63         4.63 o                         
   2 -11   5         34.91         38.21         2.45 o                         
  -2 -10   5          1.84          0.60         3.34 o                         
  -1 -10   5         32.76         39.61         2.32 o                         
   0 -10   5         35.18         31.35         3.39 o                         
   1 -10   5          7.74         11.71         6.89 o                         
   2 -10   5         15.38         22.03         2.14 o                         
   3 -10   5         75.03         75.07         2.64 o                         
   4 -10   5         42.82         54.73         3.18 o                         
  -3  -9   5        282.71        285.46         5.15 o                         
  -2  -9   5        209.09        228.28         3.30 o                         
  -1  -9   5         45.66         64.96         4.08 o                         
   0  -9   5        632.68        655.05        11.88 o                         
   1  -9   5         14.90          3.57         3.50 o                         
   2  -9   5        109.08        104.22         2.55 o                         
   3  -9   5        128.96        119.20         3.39 o                         
   4  -9   5          8.81          2.54         3.91 o                         
   5  -9   5          1.51          2.65         3.88 o                         
  -4  -8   5        122.03        143.92         5.80 o                         
  -3  -8   5          1.82          2.45         3.68 o                         
  -2  -8   5          5.02          6.79         2.76 o                         
  -1  -8   5       1246.02       1242.83        15.64 o                         
   0  -8   5         14.32         15.99         3.82 o                         
   1  -8   5        330.57        357.55         2.40 o                         
   2  -8   5        624.02        598.24         8.86 o                         
   3  -8   5         25.09         14.92         4.13 o                         
   4  -8   5        435.21        429.43         2.49 o                         
   5  -8   5        100.99         91.64         2.21 o                         
  -5  -7   5         74.40         72.47         4.34 o                         
  -4  -7   5         17.49         17.17         4.26 o                         
  -3  -7   5        111.25        110.51         3.17 o                         
  -2  -7   5          0.41          9.54         2.86 o                         
  -1  -7   5          7.95          5.30         5.60 o                         
   0  -7   5         25.05         35.52         3.30 o                         
   1  -7   5          9.36         10.00         1.67 o                         
   2  -7   5          5.73         16.80         1.62 o                         
   3  -7   5        937.96        920.91        21.98 o                         
   4  -7   5          9.04         22.17         2.51 o                         
   5  -7   5        111.36        102.85         2.75 o                         
   6  -7   5        177.56        199.91         3.19 o                         
  -5  -6   5        272.57        279.65         5.38 o                         
  -4  -6   5        191.06        208.04         3.71 o                         
  -3  -6   5         18.58         15.53         2.76 o                         
  -2  -6   5       2312.05       2196.27        31.35 o                         
  -1  -6   5        386.36        398.45         3.22 o                         
   0  -6   5        234.05        239.65         2.21 o                         
   1  -6   5       1545.55       1508.87         9.32 o                         
   2  -6   5         21.69         16.14         3.19 o                         
   3  -6   5         57.14         53.81         1.63 o                         
   4  -6   5          6.16          5.12         2.23 o                         
   5  -6   5         18.07         23.21         3.11 o                         
   6  -6   5          6.34         13.10         3.45 o                         
  -6  -5   5         11.28         23.98         7.55 o                         
  -5  -5   5          2.96          7.29         3.31 o                         
  -4  -5   5         27.10         52.16         3.20 o                         
  -3  -5   5        346.95        320.24         2.40 o                         
  -2  -5   5        632.55        655.51         4.70 o                         
  -1  -5   5       3650.92       3531.44        24.49 o                         
   0  -5   5       2071.20       1963.63         9.76 o                         
   1  -5   5         99.89        104.13         2.96 o                         
   2  -5   5       3519.12       3564.24       104.32 o                         
   3  -5   5         99.40         86.86         1.97 o                         
   4  -5   5         13.90         21.56         3.53 o                         
   5  -5   5        270.46        266.42         2.34 o                         
   6  -5   5         38.30         40.90         4.38 o                         
  -6  -4   5        128.56        151.29         5.20 o                         
  -5  -4   5        226.39        198.29         3.19 o                         
  -4  -4   5         86.57         71.78         3.27 o                         
  -3  -4   5        396.08        388.40         5.40 o                         
  -2  -4   5        152.64        149.48         3.11 o                         
  -1  -4   5         12.13          9.76         1.66 o                         
   0  -4   5          1.06          3.88         1.29 o                         
   1  -4   5        702.09        702.00         4.34 o                         
   2  -4   5         70.88         73.06         4.53 o                         
   3  -4   5        954.05        897.26        12.72 o                         
   4  -4   5         72.25         69.08         2.61 o                         
   5  -4   5         75.05         71.01         3.12 o                         
   6  -4   5        105.64        111.40         4.19 o                         
  -7  -3   5         58.06         84.34         9.50 o                         
  -6  -3   5        213.79        245.22         7.63 o                         
  -5  -3   5         50.57         67.12         3.11 o                         
  -4  -3   5       1219.30       1160.05        15.05 o                         
  -3  -3   5       2139.24       2212.91        19.39 o                         
  -2  -3   5       2231.26       2254.61        43.88 o                         
  -1  -3   5       2983.71       3079.66        12.18 o                         
   0  -3   5        451.17        408.23         9.79 o                         
   1  -3   5       2456.15       2525.08        41.88 o                         
   2  -3   5         15.77         26.19         1.32 o                         
   3  -3   5        501.18        518.31         5.30 o                         
   4  -3   5        129.18        145.60         3.31 o                         
   5  -3   5          4.34         -3.65         3.65 o                         
   6  -3   5         13.56          2.28         4.20 o                         
  -7  -2   5         25.63         26.30         4.48 o                         
  -6  -2   5        181.84        217.11         3.00 o                         
  -5  -2   5        324.00        275.52         6.11 o                         
  -4  -2   5        234.87        223.81         2.62 o                         
  -3  -2   5       1405.76       1359.55         9.11 o                         
  -2  -2   5       1387.86       1386.44        29.96 o                         
  -1  -2   5        468.46        451.40         4.86 o                         
   0  -2   5      14148.31      14871.03       240.83 o                         
   1  -2   5          9.49         25.52         1.04 o                         
   2  -2   5       1903.59       1848.23        17.62 o                         
   3  -2   5       1317.06       1333.27        18.04 o                         
   4  -2   5        137.10        155.51         9.09 o                         
   5  -2   5        447.74        434.42         4.90 o                         
   6  -2   5         16.29         26.30         4.54 o                         
  -7  -1   5        171.70        176.71         2.55 o                         
  -6  -1   5         57.95         32.31         2.82 o                         
  -5  -1   5        192.46        210.91        10.05 o                         
  -4  -1   5       1479.44       1412.94         4.84 o                         
  -3  -1   5        356.16        385.04         2.35 o                         
  -2  -1   5         17.25         18.45         1.97 o                         
  -1  -1   5          3.23          5.00         1.42 o                         
   0  -1   5        188.78        190.87         4.45 o                         
   1  -1   5       1921.47       2011.55         5.63 o                         
   2  -1   5        229.08        241.95         7.29 o                         
   3  -1   5        356.51        337.90         6.32 o                         
   4  -1   5        998.03       1029.14         4.45 o                         
   5  -1   5         79.71         59.47         4.54 o                         
   6  -1   5          3.45         -5.00         5.00 o                         
  -7   0   5         58.59         80.03         2.57 o                         
  -6   0   5        265.12        288.79         2.93 o                         
  -5   0   5       1003.86       1015.92         9.34 o                         
  -4   0   5       4689.88       4767.56        80.33 o                         
  -3   0   5       2564.48       2458.30        13.76 o                         
  -2   0   5          3.76         23.50         3.35 o                         
  -1   0   5       6746.60       6917.27       225.62 o                         
   0   0   5       1772.90       1762.10        13.64 o                         
   1   0   5          4.53          5.14         1.83 o                         
   2   0   5       1094.84       1007.01         9.75 o                         
   3   0   5        137.45        154.42         2.82 o                         
   4   0   5         28.33         18.08         4.15 o                         
   5   0   5          1.04         19.27         4.42 o                         
   6   0   5         40.24         36.63         5.58 o                         
  -7   1   5         14.78         14.00         2.71 o                         
  -6   1   5          3.31          8.90         5.39 o                         
  -5   1   5        309.54        328.78         3.96 o                         
  -4   1   5         26.19         28.12         3.01 o                         
  -3   1   5        726.72        663.36        33.81 o                         
  -2   1   5       3252.31       3306.85        53.46 o                         
  -1   1   5        726.06        669.07        12.86 o                         
   0   1   5       7239.60       6974.62        85.61 o                         
   1   1   5       1527.73       1486.72        24.89 o                         
   2   1   5         73.59         84.14         4.84 o                         
   3   1   5       2271.10       2243.46         7.77 o                         
   4   1   5        114.23        118.74         1.66 o                         
   5   1   5         16.40         17.59         9.26 o                         
   6   1   5        169.48        176.08         6.14 o                         
  -7   2   5        170.63        183.44         3.39 o                         
  -6   2   5        618.59        621.50         3.98 o                         
  -5   2   5        216.84        216.57         9.51 o                         
  -4   2   5        206.04        200.96         3.02 o                         
  -3   2   5       1295.26       1319.91        25.89 o                         
  -2   2   5         35.71         71.09         5.50 o                         
  -1   2   5        965.15       1055.81         4.37 o                         
   0   2   5          2.92         14.15         3.99 o                         
   1   2   5        159.10        174.50         4.08 o                         
   2   2   5       1042.31        975.64         3.98 o                         
   3   2   5         10.05         11.85         4.67 o                         
   4   2   5        733.77        713.59         9.59 o                         
   5   2   5         31.46         31.05         5.26 o                         
   6   2   5          1.61         -3.72         4.33 o                         
  -7   3   5         10.16          4.22         5.47 o                         
  -6   3   5        383.35        427.99         8.72 o                         
  -5   3   5       1418.64       1425.64         9.42 o                         
  -4   3   5        425.03        407.77         8.88 o                         
  -3   3   5       1596.70       1478.41        15.31 o                         
  -2   3   5       3889.43       3980.23        96.01 o                         
  -1   3   5       1264.34       1215.73        33.22 o                         
   0   3   5       2346.33       2247.15        15.89 o                         
   1   3   5        684.26        701.36        24.12 o                         
   2   3   5        800.00        774.56        18.24 o                         
   3   3   5          7.09          7.07         3.16 o                         
   4   3   5         60.11         65.82         2.79 o                         
   5   3   5          4.59         -2.50         2.50 o                         
  -7   4   5         58.00         56.91         3.54 o                         
  -6   4   5         28.41         26.66         8.17 o                         
  -5   4   5        336.08        305.76         2.98 o                         
  -4   4   5          3.33         10.72         2.77 o                         
  -3   4   5        102.41        105.96         2.93 o                         
  -2   4   5       4125.76       3854.17        20.24 o                         
  -1   4   5       1271.92       1180.78         6.74 o                         
   0   4   5       1025.14       1015.34        34.90 o                         
   1   4   5       2787.47       2658.79        44.86 o                         
   2   4   5        311.45        266.25         6.63 o                         
   3   4   5        229.16        229.86         4.84 o                         
   4   4   5        328.15        341.54        11.70 o                         
   5   4   5         70.91         74.92         3.41 o                         
  -7   5   5         30.28         29.44         5.10 o                         
  -6   5   5        564.70        587.65         6.71 o                         
  -5   5   5         62.49         90.40         3.67 o                         
  -4   5   5         17.37         22.17         7.35 o                         
  -3   5   5       1325.46       1318.12        20.12 o                         
  -2   5   5        111.33        100.92         2.29 o                         
  -1   5   5        381.72        443.33         8.03 o                         
   0   5   5        425.33        411.01         7.62 o                         
   1   5   5         85.30         71.47         4.41 o                         
   2   5   5        455.74        459.84         3.83 o                         
   3   5   5          5.80          7.29         3.45 o                         
   4   5   5         11.69         10.39         3.46 o                         
   5   5   5        123.30        113.32         3.17 o                         
  -7   6   5        208.81        201.18         7.16 o                         
  -6   6   5        327.43        332.11         7.27 o                         
  -5   6   5        750.74        763.55         5.78 o                         
  -4   6   5        592.47        633.35         6.29 o                         
  -3   6   5       1934.41       1867.92        51.97 o                         
  -2   6   5        758.41        779.44         4.62 o                         
  -1   6   5        731.06        703.06        12.89 o                         
   0   6   5        712.80        664.80         7.27 o                         
   1   6   5       1225.13       1311.70        14.90 o                         
   2   6   5         20.81         38.33         3.03 o                         
   3   6   5         44.18         48.98         5.99 o                         
   4   6   5         10.51          9.27         7.19 o                         
  -6   7   5         49.98         75.71         7.40 o                         
  -5   7   5         92.71         89.09         5.11 o                         
  -4   7   5         72.01         69.26         3.60 o                         
  -3   7   5         36.85         38.13         2.51 o                         
  -2   7   5        352.59        358.13        13.11 o                         
  -1   7   5        620.06        591.65         8.05 o                         
   0   7   5        175.67        171.81         5.36 o                         
   1   7   5        949.89       1062.98        18.05 o                         
   2   7   5        137.84        142.06         4.00 o                         
   3   7   5         30.96         29.70         3.95 o                         
   4   7   5        327.82        354.30         7.12 o                         
  -6   8   5         10.62         -1.89         5.39 o                         
  -5   8   5        866.10        925.11        29.93 o                         
  -4   8   5          0.81         12.60         6.56 o                         
  -3   8   5        117.40        119.77         6.36 o                         
  -2   8   5        320.60        275.29         8.04 o                         
  -1   8   5          7.54          6.74         5.38 o                         
   0   8   5         17.34         39.13        12.37 o                         
   1   8   5         21.50         20.40         5.66 o                         
   2   8   5        109.92        119.96         3.70 o                         
   3   8   5         62.08         87.93         5.52 o                         
  -5   9   5        231.12        188.45         6.59 o                         
  -4   9   5        619.86        566.13        16.06 o                         
  -3   9   5         96.40        102.25         6.39 o                         
  -2   9   5        297.86        361.63        17.01 o                         
  -1   9   5        602.59        588.60        13.44 o                         
   0   9   5        254.24        257.50         8.12 o                         
   1   9   5         53.15         59.81         5.19 o                         
   2   9   5         42.30         41.26         5.04 o                         
  -4  10   5         44.35         -4.78         7.35 o                         
  -3  10   5         95.56         87.58         6.72 o                         
  -2  10   5          0.31         -6.57         6.57 o                         
  -1  10   5        392.92        419.07         7.34 o                         
   0  10   5         79.60         86.65         5.24 o                         
   1  10   5         37.47         44.34         8.34 o                         
   0 -11   6          2.23          0.77         4.71 o                         
   1 -11   6        159.90        170.05        13.14 o                         
   2 -11   6        136.36        129.06        17.25 o                         
  -2 -10   6        126.89        128.50         6.29 o                         
  -1 -10   6         32.79         35.09         5.99 o                         
   0 -10   6          8.02          9.61         2.50 o                         
   1 -10   6          9.19         12.79         3.09 o                         
   2 -10   6        151.17        182.96         7.14 o                         
   3 -10   6         70.36         55.46         9.44 o                         
  -3  -9   6         15.66          7.49         3.43 o                         
  -2  -9   6        460.39        472.35         4.89 o                         
  -1  -9   6        110.57        121.55         3.58 o                         
   0  -9   6         81.89         80.91         4.39 o                         
   1  -9   6        271.81        276.04         2.71 o                         
   2  -9   6          1.74         -5.29         5.29 o                         
   3  -9   6          4.73         20.76         6.12 o                         
   4  -9   6          1.95         -3.97         3.97 o                         
  -4  -8   6          2.42          8.87         5.08 o                         
  -3  -8   6        369.33        377.12         6.39 o                         
  -2  -8   6         67.87         56.90         2.92 o                         
  -1  -8   6        604.61        606.15         6.29 o                         
   0  -8   6        763.88        750.28         3.95 o                         
   1  -8   6        541.03        561.83        16.89 o                         
   2  -8   6        717.56        698.98         6.88 o                         
   3  -8   6         98.92         95.74         5.10 o                         
   4  -8   6         93.17        103.47         4.22 o                         
   5  -8   6        199.92        179.81         2.60 o                         
  -5  -7   6        116.44         97.45         7.03 o                         
  -4  -7   6         13.23         10.81         3.24 o                         
  -3  -7   6         66.45         75.48         5.62 o                         
  -2  -7   6         12.99         10.83         3.10 o                         
  -1  -7   6         32.90         32.19         3.60 o                         
   0  -7   6         19.99         11.06         2.00 o                         
   1  -7   6        638.10        613.20        19.99 o                         
   2  -7   6        311.22        326.10        14.92 o                         
   3  -7   6        113.06        131.78         5.68 o                         
   4  -7   6        323.45        314.83         3.85 o                         
   5  -7   6        265.14        263.13         3.49 o                         
  -5  -6   6          0.53         14.16         3.40 o                         
  -4  -6   6       1018.27       1048.90        12.09 o                         
  -3  -6   6         74.16         77.40         3.16 o                         
  -2  -6   6        341.60        328.93         3.16 o                         
  -1  -6   6       3920.89       3846.97        36.43 o                         
   0  -6   6         72.48         84.58         2.48 o                         
   1  -6   6       1024.05        961.86        14.18 o                         
   2  -6   6        190.25        177.98         7.57 o                         
   3  -6   6         26.93         32.22         4.77 o                         
   4  -6   6         23.49         20.56         4.57 o                         
   5  -6   6         12.03         15.52         4.61 o                         
   6  -6   6         19.10         21.54         4.17 o                         
  -6  -5   6          5.23         -1.06         3.63 o                         
  -5  -5   6         38.48         61.59         3.90 o                         
  -4  -5   6          2.13          4.84         3.43 o                         
  -3  -5   6        548.94        556.35         4.40 o                         
  -2  -5   6        846.38        765.95         7.17 o                         
  -1  -5   6        410.24        346.50         5.58 o                         
   0  -5   6       5094.86       4915.59        36.11 o                         
   1  -5   6          5.84          4.48         4.04 o                         
   2  -5   6       1471.86       1506.26        23.24 o                         
   3  -5   6       1108.71       1075.82        14.73 o                         
   4  -5   6        119.27        124.63         2.64 o                         
   5  -5   6         72.12         71.35         1.99 o                         
   6  -5   6         25.17         31.05         3.79 o                         
  -6  -4   6         93.66         89.40         3.53 o                         
  -5  -4   6        434.74        432.57         4.39 o                         
  -4  -4   6        446.40        380.93         8.34 o                         
  -3  -4   6          9.93          8.20         2.66 o                         
  -2  -4   6       1140.42       1163.70         9.48 o                         
  -1  -4   6        970.82        984.40        10.63 o                         
   0  -4   6        782.96        829.85        12.29 o                         
   1  -4   6        169.72        165.00        13.61 o                         
   2  -4   6        371.00        351.11        23.79 o                         
   3  -4   6       1268.09       1273.17         3.53 o                         
   4  -4   6        383.92        370.50        18.74 o                         
   5  -4   6         32.30         32.36         1.62 o                         
   6  -4   6         82.86         80.74         4.68 o                         
  -7  -3   6          4.13          2.27         3.13 o                         
  -6  -3   6        371.13        419.07         6.89 o                         
  -5  -3   6         44.24         36.61         2.93 o                         
  -4  -3   6       1124.50       1145.25        18.33 o                         
  -3  -3   6       1827.04       1718.38         8.21 o                         
  -2  -3   6          0.17          6.80         4.02 o                         
  -1  -3   6       4597.68       4762.16        72.45 o                         
   0  -3   6       1408.95       1533.98        37.61 o                         
   1  -3   6        848.10        893.71        22.39 o                         
   2  -3   6       1231.23       1210.74        12.60 o                         
   3  -3   6        176.30        161.51         2.40 o                         
   4  -3   6         62.86         61.67         2.82 o                         
   5  -3   6          0.74         11.34         5.07 o                         
   6  -3   6          7.97         18.14         4.08 o                         
  -7  -2   6        120.84        112.28         5.41 o                         
  -6  -2   6         51.22         57.58         3.24 o                         
  -5  -2   6        551.32        592.75         4.75 o                         
  -4  -2   6        202.09        197.15         3.28 o                         
  -3  -2   6        357.60        353.15         4.69 o                         
  -2  -2   6       2596.61       2398.93        23.13 o                         
  -1  -2   6         97.13        147.09         2.90 o                         
   0  -2   6       4873.88       4846.22        72.90 o                         
   1  -2   6       5942.38       5803.64       261.33 o                         
   2  -2   6        901.99        952.31         5.69 o                         
   3  -2   6       2680.03       2556.42        55.86 o                         
   4  -2   6         20.23         40.50         1.79 o                         
   5  -2   6         40.47         17.89         5.00 o                         
   6  -2   6         30.68         23.11         8.76 o                         
  -7  -1   6        124.89        143.25         4.09 o                         
  -6  -1   6        218.79        200.60         3.30 o                         
  -5  -1   6          0.49         14.34         4.90 o                         
  -4  -1   6       1339.37       1333.01        13.08 o                         
  -3  -1   6        244.13        249.63         3.73 o                         
  -2  -1   6       1265.19       1339.18        18.10 o                         
  -1  -1   6         25.59         21.68         3.35 o                         
   0  -1   6        366.81        410.52         6.52 o                         
   1  -1   6        234.38        243.88         3.41 o                         
   2  -1   6       1845.48       1827.69        54.22 o                         
   3  -1   6        470.39        453.15         3.02 o                         
   4  -1   6        277.89        281.33         2.02 o                         
   5  -1   6        146.67        169.44         4.59 o                         
   6  -1   6        183.25        156.23         6.70 o                         
  -7   0   6         16.09         17.10         2.97 o                         
  -6   0   6        890.59        976.64         5.57 o                         
  -5   0   6        266.51        277.62         3.47 o                         
  -4   0   6         39.65         46.52         3.14 o                         
  -3   0   6       8459.16       8417.97        91.15 o                         
  -2   0   6       1538.68       1597.06        10.38 o                         
  -1   0   6       2205.97       2234.03        25.34 o                         
   0   0   6       7097.78       7499.09        72.77 o                         
   1   0   6        257.96        303.74         3.22 o                         
   2   0   6        217.18        185.54         3.63 o                         
   3   0   6          1.58         -0.29         2.95 o                         
   4   0   6         60.49         64.36         2.20 o                         
   5   0   6         11.98          9.02         4.52 o                         
   6   0   6          0.22         14.23         5.63 o                         
  -7   1   6         13.90         11.12         6.24 o                         
  -6   1   6         10.47          9.75         3.05 o                         
  -5   1   6         46.37         49.20         2.99 o                         
  -4   1   6        409.53        420.05        14.70 o                         
  -3   1   6         70.97         84.24         3.05 o                         
  -2   1   6       4958.02       4672.59        38.91 o                         
  -1   1   6        357.84        361.07        11.43 o                         
   0   1   6        361.88        340.30         3.04 o                         
   1   1   6       6578.37       6115.39        88.34 o                         
   2   1   6         14.76         15.23         5.37 o                         
   3   1   6        150.09        142.51         3.96 o                         
   4   1   6        931.02        970.90        12.66 o                         
   5   1   6         56.82         49.80         3.90 o                         
   6   1   6          3.68         24.15         7.25 o                         
  -7   2   6        124.90        160.20         4.29 o                         
  -6   2   6        442.61        455.18         8.70 o                         
  -5   2   6        586.24        574.57         4.19 o                         
  -4   2   6       1421.59       1505.35         6.82 o                         
  -3   2   6        123.12        135.94         2.79 o                         
  -2   2   6        113.77        115.52         4.08 o                         
  -1   2   6         21.68         21.08         3.26 o                         
   0   2   6        204.46        201.18         4.12 o                         
   1   2   6        758.74        758.35         4.70 o                         
   2   2   6         13.53         10.14         3.15 o                         
   3   2   6        783.32        781.65         5.42 o                         
   4   2   6        235.91        215.01        10.22 o                         
   5   2   6        229.86        253.00         5.46 o                         
  -7   3   6          4.36          4.92         5.01 o                         
  -6   3   6         65.52         68.68         3.72 o                         
  -5   3   6       1337.47       1449.25        20.78 o                         
  -4   3   6        194.14        179.07         5.87 o                         
  -3   3   6       2324.26       2283.26         9.63 o                         
  -2   3   6       2391.45       2281.62        24.03 o                         
  -1   3   6        162.83        178.06         7.46 o                         
   0   3   6       3261.44       3121.96        15.75 o                         
   1   3   6        585.99        579.23         4.62 o                         
   2   3   6         66.31         59.30         4.20 o                         
   3   3   6        255.70        230.18         9.15 o                         
   4   3   6         86.38         81.77         3.65 o                         
   5   3   6         36.90         26.64         2.00 o                         
  -7   4   6          0.56         12.60         4.49 o                         
  -6   4   6        107.37         81.21         4.52 o                         
  -5   4   6          4.64          8.08         2.76 o                         
  -4   4   6       1549.98       1450.82         6.55 o                         
  -3   4   6        258.08        254.97         3.56 o                         
  -2   4   6        184.03        171.53         4.49 o                         
  -1   4   6       3473.42       3308.95        13.97 o                         
   0   4   6        151.18        141.52         5.89 o                         
   1   4   6       1441.23       1409.44        21.37 o                         
   2   4   6       1311.62       1322.60        24.47 o                         
   3   4   6         40.65         34.44         3.64 o                         
   4   4   6        231.78        234.90         7.62 o                         
   5   4   6          1.25         -3.66         3.66 o                         
  -7   5   6         19.29         24.34         5.30 o                         
  -6   5   6        273.00        269.21        12.23 o                         
  -5   5   6        788.27        840.06        10.99 o                         
  -4   5   6         77.48         74.66         2.77 o                         
  -3   5   6        333.19        365.60         7.31 o                         
  -2   5   6        105.51        102.45         3.38 o                         
  -1   5   6          3.22          3.07         3.55 o                         
   0   5   6        120.74        142.29         4.48 o                         
   1   5   6         45.69         53.08         5.17 o                         
   2   5   6         10.24         16.08         2.90 o                         
   3   5   6        262.94        250.63         5.33 o                         
   4   5   6          3.34          9.39         3.03 o                         
  -7   6   6         15.22         12.16        11.15 o                         
  -6   6   6         20.97         26.18         4.26 o                         
  -5   6   6        817.03        811.39         5.20 o                         
  -4   6   6        521.50        514.70         6.50 o                         
  -3   6   6         36.78         47.14         3.28 o                         
  -2   6   6       2299.48       2349.03        73.08 o                         
  -1   6   6        444.56        493.36         6.34 o                         
   0   6   6         68.98         73.81         5.32 o                         
   1   6   6        381.47        326.02         6.67 o                         
   2   6   6         24.45         27.88         3.49 o                         
   3   6   6         29.50         39.65         3.24 o                         
   4   6   6          1.18          4.03         3.63 o                         
  -6   7   6          4.30         15.49         5.15 o                         
  -5   7   6        167.72        171.34         3.63 o                         
  -4   7   6        250.91        226.36         5.66 o                         
  -3   7   6          4.40         -2.52         5.24 o                         
  -2   7   6         20.83         30.20         3.60 o                         
  -1   7   6       1124.65       1252.08         3.63 o                         
   0   7   6        134.52        130.73         5.95 o                         
   1   7   6         11.14          5.49         3.43 o                         
   2   7   6       1046.61       1087.66        11.11 o                         
   3   7   6          3.08          8.74         6.03 o                         
  -6   8   6          7.59         -5.16         6.13 o                         
  -5   8   6         90.76         95.90        17.50 o                         
  -4   8   6        575.94        558.06         9.99 o                         
  -3   8   6        231.38        266.17         6.99 o                         
  -2   8   6          1.74          3.48         6.33 o                         
  -1   8   6         38.63         41.99         5.80 o                         
   0   8   6          0.92          5.14         4.76 o                         
   1   8   6         40.14         55.10         5.46 o                         
   2   8   6          2.18         -4.04         4.04 o                         
  -5   9   6          5.91          3.58         6.93 o                         
  -4   9   6        409.62        399.25        17.29 o                         
  -3   9   6        318.13        348.19         7.66 o                         
  -2   9   6        462.33        527.71        18.69 o                         
  -1   9   6        205.49        229.33         7.13 o                         
   0   9   6         91.43         67.94         5.07 o                         
   1   9   6        256.11        269.89         4.96 o                         
  -4  10   6          7.61          6.38         7.24 o                         
  -3  10   6        178.62        168.24         8.61 o                         
  -2  10   6          4.71          0.53         7.97 o                         
  -1  10   6         19.68         20.15         6.92 o                         
   0  10   6        436.06        425.77         6.51 o                         
   0 -11   7        204.40        213.19         6.67 o                         
   1 -11   7        108.81        128.76         7.37 o                         
  -2 -10   7         41.83         28.31         4.41 o                         
  -1 -10   7        115.36        104.08         6.22 o                         
   0 -10   7        211.81        216.29         2.63 o                         
   1 -10   7         52.52         48.00         6.38 o                         
   2 -10   7         29.15         35.42         6.17 o                         
   3 -10   7        256.26        290.81         7.74 o                         
  -3  -9   7        178.86        187.59         4.89 o                         
  -2  -9   7        427.35        426.24         6.80 o                         
  -1  -9   7         98.77        124.24         8.41 o                         
   0  -9   7          0.22          6.76         2.24 o                         
   1  -9   7        120.44        105.66         6.25 o                         
   2  -9   7          3.35         -5.52         5.52 o                         
   3  -9   7          0.08         -1.33         6.28 o                         
   4  -9   7         37.42         25.82         4.07 o                         
  -4  -8   7         48.32         44.18         6.26 o                         
  -3  -8   7        178.45        191.31         7.17 o                         
  -2  -8   7        351.95        383.62         3.73 o                         
  -1  -8   7        655.94        648.61         3.98 o                         
   0  -8   7       1055.56       1072.60         6.44 o                         
   1  -8   7         55.45         53.39         9.39 o                         
   2  -8   7        928.91        953.75         8.46 o                         
   3  -8   7        210.77        230.91         5.78 o                         
   4  -8   7          8.67         21.51         5.68 o                         
  -5  -7   7          2.26          0.46         5.18 o                         
  -4  -7   7         17.50         26.09         4.56 o                         
  -3  -7   7          6.13          9.12         2.69 o                         
  -2  -7   7          1.71         -3.43         3.43 o                         
  -1  -7   7         57.34         55.39         2.55 o                         
   0  -7   7        110.25        109.05         1.61 o                         
   1  -7   7        160.11        155.20         5.23 o                         
   2  -7   7        179.96        150.85         4.87 o                         
   3  -7   7        449.45        472.13         6.07 o                         
   4  -7   7        277.14        299.25         6.33 o                         
   5  -7   7          1.24          4.13         1.68 o                         
  -5  -6   7          0.28         -2.80         3.81 o                         
  -4  -6   7        365.29        370.83         6.33 o                         
  -3  -6   7        923.60        968.66        13.94 o                         
  -2  -6   7         71.79         72.98         3.50 o                         
  -1  -6   7        631.03        618.39         3.27 o                         
   0  -6   7       1480.11       1472.22         8.31 o                         
   1  -6   7        288.93        293.42        11.98 o                         
   2  -6   7        233.21        213.18         3.56 o                         
   3  -6   7          7.47         36.38        15.74 o                         
   4  -6   7          1.27         10.78         5.05 o                         
   5  -6   7         97.63        107.23         2.86 o                         
  -6  -5   7         75.40         82.74         4.18 o                         
  -5  -5   7         55.80         72.63         3.01 o                         
  -4  -5   7          2.17         13.28         3.79 o                         
  -3  -5   7        364.04        361.36         7.51 o                         
  -2  -5   7        849.91        871.68         4.11 o                         
  -1  -5   7         93.78         78.77         5.21 o                         
   0  -5   7       2797.20       2786.75        21.07 o                         
   1  -5   7       2962.34       2866.22        49.07 o                         
   2  -5   7       1258.48       1284.65        17.20 o                         
   3  -5   7        920.70        922.21        26.66 o                         
   4  -5   7        116.24        130.77         2.56 o                         
   5  -5   7        171.95        166.23         8.55 o                         
   6  -5   7          8.98          1.85         4.27 o                         
  -6  -4   7          2.13          7.45         3.33 o                         
  -5  -4   7         74.33         65.20         3.19 o                         
  -4  -4   7        546.50        526.30         7.24 o                         
  -3  -4   7          2.97         11.91         2.92 o                         
  -2  -4   7        224.18        242.69         7.49 o                         
  -1  -4   7        330.39        375.10         3.37 o                         
   0  -4   7        817.79        865.38        45.80 o                         
   1  -4   7       2291.47       2410.63       111.98 o                         
   2  -4   7        499.89        477.45         9.75 o                         
   3  -4   7         73.67         68.45         3.23 o                         
   4  -4   7        981.05        874.78        45.20 o                         
   5  -4   7         68.25         69.44         6.25 o                         
   6  -4   7        133.27        127.33         4.56 o                         
  -7  -3   7         40.58         42.91         7.14 o                         
  -6  -3   7        113.87        143.87         3.67 o                         
  -5  -3   7        637.74        656.03         6.26 o                         
  -4  -3   7        352.95        378.22         3.92 o                         
  -3  -3   7       2714.11       2749.57        67.89 o                         
  -2  -3   7        549.36        589.85         3.49 o                         
  -1  -3   7       1696.89       1865.12        24.23 o                         
   0  -3   7       2152.38       2226.90        56.93 o                         
   1  -3   7        111.49        130.28        16.84 o                         
   2  -3   7        449.63        434.07         5.55 o                         
   3  -3   7        138.94        133.34         2.98 o                         
   4  -3   7         30.64         39.99         3.29 o                         
   5  -3   7         94.52        111.16         4.46 o                         
   6  -3   7          9.40          1.70         6.09 o                         
  -7  -2   7         11.73         11.95         4.03 o                         
  -6  -2   7        184.48        188.04         4.23 o                         
  -5  -2   7         70.34         83.72         5.28 o                         
  -4  -2   7        705.23        741.65        22.34 o                         
  -3  -2   7        674.86        642.00        13.70 o                         
  -2  -2   7       2437.55       2313.88        94.84 o                         
  -1  -2   7       2778.82       2782.71        59.43 o                         
   0  -2   7       2832.96       2802.91        28.44 o                         
   1  -2   7       3509.02       3417.54        74.28 o                         
   2  -2   7        658.53        667.24         4.27 o                         
   3  -2   7       1654.72       1534.13        45.47 o                         
   4  -2   7        408.91        447.28         7.61 o                         
   5  -2   7          0.01         24.05         5.37 o                         
   6  -2   7         88.84         92.50         8.59 o                         
  -7  -1   7          1.16         -3.27         3.27 o                         
  -6  -1   7        642.56        599.30         5.33 o                         
  -5  -1   7          8.71         16.39         3.50 o                         
  -4  -1   7          7.40         11.26         5.06 o                         
  -3  -1   7       1080.97       1144.60        15.48 o                         
  -2  -1   7          1.07          0.76         3.20 o                         
  -1  -1   7          2.15         10.23         2.44 o                         
   0  -1   7         47.91         53.57         6.80 o                         
   1  -1   7        314.45        268.78         4.96 o                         
   2  -1   7        642.57        587.51         6.70 o                         
   3  -1   7        470.57        498.28         3.70 o                         
   4  -1   7       1073.78       1037.27        12.64 o                         
   5  -1   7        140.98        168.34        11.60 o                         
   6  -1   7         12.46          0.87         5.28 o                         
  -7   0   7          1.47          2.69         6.63 o                         
  -6   0   7         24.31         39.65         5.37 o                         
  -5   0   7       2617.24       2679.41        30.21 o                         
  -4   0   7        102.99         97.51         3.95 o                         
  -3   0   7       2734.97       2791.49        48.43 o                         
  -2   0   7       4223.54       4397.06        10.01 o                         
  -1   0   7         47.37         40.49        10.05 o                         
   0   0   7       1314.70       1294.27        21.68 o                         
   1   0   7       1714.10       1838.70        19.86 o                         
   2   0   7        361.41        347.67         8.79 o                         
   3   0   7         20.60         19.59         3.39 o                         
   4   0   7          7.62         11.14         5.68 o                         
   5   0   7         30.51         29.28         5.00 o                         
   6   0   7         12.81         21.55         5.02 o                         
  -7   1   7         41.32         42.14         3.19 o                         
  -6   1   7         13.81         11.54         4.80 o                         
  -5   1   7        118.24        126.55         4.61 o                         
  -4   1   7        968.58        933.95         6.01 o                         
  -3   1   7         22.17         26.03         3.53 o                         
  -2   1   7       2226.08       2178.73        16.57 o                         
  -1   1   7       5229.22       5263.22        29.24 o                         
   0   1   7        236.48        231.31         4.54 o                         
   1   1   7       3287.29       3182.93        71.96 o                         
   2   1   7       1403.28       1419.09        48.33 o                         
   3   1   7        421.20        394.94        12.03 o                         
   4   1   7        170.89        192.08         6.43 o                         
   5   1   7        152.62        194.81         5.03 o                         
  -7   2   7         12.75          1.67         3.95 o                         
  -6   2   7        629.37        657.90         4.34 o                         
  -5   2   7         85.42         82.85         4.78 o                         
  -4   2   7        352.22        337.86         3.06 o                         
  -3   2   7       1101.53       1077.05        42.43 o                         
  -2   2   7         13.18          2.55         3.72 o                         
  -1   2   7        611.56        604.93         5.96 o                         
   0   2   7         14.41         23.51         6.71 o                         
   1   2   7        165.01        161.70         4.39 o                         
   2   2   7       1236.31       1180.10        53.68 o                         
   3   2   7         33.29         31.05         4.21 o                         
   4   2   7          4.01          2.05         3.87 o                         
   5   2   7         95.41         92.71         4.53 o                         
  -7   3   7        286.44        292.88         5.26 o                         
  -6   3   7        101.61        135.21         4.66 o                         
  -5   3   7       1148.42       1173.96         8.47 o                         
  -4   3   7       1615.83       1608.77         8.88 o                         
  -3   3   7        481.27        504.11         4.71 o                         
  -2   3   7       4339.14       4113.69        46.81 o                         
  -1   3   7        313.38        300.76         5.31 o                         
   0   3   7        106.21         95.39         8.85 o                         
   1   3   7       1562.31       1483.17        13.35 o                         
   2   3   7         11.01         11.78         3.83 o                         
   3   3   7         15.54         17.79         4.80 o                         
   4   3   7         93.48         86.14         5.17 o                         
   5   3   7         49.29         50.51         3.20 o                         
  -7   4   7         23.36         21.16         3.11 o                         
  -6   4   7         24.50         35.36         3.78 o                         
  -5   4   7        430.73        421.21         5.81 o                         
  -4   4   7         44.91         42.95         3.11 o                         
  -3   4   7       2243.53       2188.76        23.01 o                         
  -2   4   7        920.13        861.66         6.74 o                         
  -1   4   7       1733.74       1697.13        32.53 o                         
   0   4   7       1059.81        994.67        12.23 o                         
   1   4   7        875.28        821.90        10.73 o                         
   2   4   7        385.73        377.18         5.38 o                         
   3   4   7        132.85        118.01         4.11 o                         
   4   4   7        110.31        131.72         8.48 o                         
  -7   5   7         44.27         39.01         5.20 o                         
  -6   5   7          3.02          4.65         5.54 o                         
  -5   5   7        925.24        909.22         9.78 o                         
  -4   5   7        106.45        128.02         3.53 o                         
  -3   5   7          4.62          3.31         3.57 o                         
  -2   5   7        411.48        420.73         5.74 o                         
  -1   5   7          7.05          1.94        11.05 o                         
   0   5   7        169.84        168.48         4.36 o                         
   1   5   7         56.58         82.84        10.98 o                         
   2   5   7        271.19        295.22         5.26 o                         
   3   5   7          7.04          3.43         3.83 o                         
   4   5   7        105.18        102.44         7.48 o                         
  -6   6   7         33.82         35.56         5.59 o                         
  -5   6   7        130.52        115.05        10.79 o                         
  -4   6   7       2010.08       1937.51        23.63 o                         
  -3   6   7         10.72          7.65         3.39 o                         
  -2   6   7        326.12        300.25         4.85 o                         
  -1   6   7        801.02        831.51         7.43 o                         
   0   6   7          1.26         -5.97         6.98 o                         
   1   6   7         59.52         41.56         6.59 o                         
   2   6   7        253.82        238.61         3.92 o                         
   3   6   7         51.54         51.81         4.88 o                         
  -6   7   7          3.90          2.95         5.26 o                         
  -5   7   7          0.35         -4.32         4.32 o                         
  -4   7   7        352.51        347.52        13.26 o                         
  -3   7   7        624.40        577.71         6.87 o                         
  -2   7   7         41.32         48.86         5.01 o                         
  -1   7   7        191.61        175.77         6.19 o                         
   0   7   7        798.44        767.91        16.08 o                         
   1   7   7          4.97         31.91         7.53 o                         
   2   7   7         70.03         86.22         8.76 o                         
   3   7   7        190.93        184.59         4.68 o                         
  -5   8   7         27.30          9.91         6.74 o                         
  -4   8   7        137.87        153.59         7.18 o                         
  -3   8   7        220.73        237.20         3.15 o                         
  -2   8   7        338.62        352.34         6.91 o                         
  -1   8   7         15.21         14.03         6.90 o                         
   0   8   7         16.65         16.45         4.06 o                         
   1   8   7          9.82          8.78         2.83 o                         
   2   8   7         12.64         13.68         5.30 o                         
  -4   9   7        247.52        219.90         9.61 o                         
  -3   9   7        260.98        221.28         8.44 o                         
  -2   9   7          7.05          3.34         6.04 o                         
  -1   9   7        474.81        513.88         9.99 o                         
   0   9   7         16.71         -2.02         6.56 o                         
   1   9   7          3.71          4.03         7.42 o                         
  -3  10   7          5.10         26.04         7.42 o                         
  -2  10   7        261.65        214.72         8.56 o                         
  -1  10   7        132.23        157.68        12.67 o                         
  -2 -10   8         35.15         37.75         3.96 o                         
  -1 -10   8          5.86         12.92         2.55 o                         
   0 -10   8          1.14          1.44         1.56 o                         
   1 -10   8        314.33        299.67         7.50 o                         
   2 -10   8          0.19         -6.35         6.35 o                         
  -3  -9   8          2.47         13.71         4.09 o                         
  -2  -9   8          6.27         11.91         3.09 o                         
  -1  -9   8        304.75        310.18        11.45 o                         
   0  -9   8          0.62         -2.08         2.08 o                         
   1  -9   8         92.28         67.77         7.42 o                         
   2  -9   8          2.43          4.77         5.78 o                         
   3  -9   8          1.20         15.34         5.63 o                         
   4  -9   8          0.70         -1.38         6.33 o                         
  -4  -8   8         45.93         44.28         4.27 o                         
  -3  -8   8        525.75        514.51        12.88 o                         
  -2  -8   8        204.65        212.36         6.97 o                         
  -1  -8   8          2.14          3.83         3.19 o                         
   0  -8   8       1145.07       1127.60         9.40 o                         
   1  -8   8        192.35        175.52         4.74 o                         
   2  -8   8         53.74         65.04         4.07 o                         
   3  -8   8        378.08        366.68         7.55 o                         
   4  -8   8          0.33         -0.86         5.96 o                         
  -5  -7   8        159.24        150.55         4.42 o                         
  -4  -7   8         27.08         49.44         8.11 o                         
  -3  -7   8          0.82         -2.79         2.79 o                         
  -2  -7   8          8.01         15.21         2.73 o                         
  -1  -7   8        305.10        274.46         5.89 o                         
   0  -7   8          2.59          7.72        22.45 o                         
   1  -7   8        494.07        491.13         5.10 o                         
   2  -7   8        177.70        168.18        10.29 o                         
   3  -7   8         90.44        112.24         6.64 o                         
   4  -7   8        158.42        169.13         6.56 o                         
   5  -7   8         74.19         62.35         4.84 o                         
  -5  -6   8         42.30         29.56         4.43 o                         
  -4  -6   8        162.54        160.27         3.33 o                         
  -3  -6   8        433.78        412.70         3.72 o                         
  -2  -6   8        196.47        221.80         3.10 o                         
  -1  -6   8        714.55        708.49         9.83 o                         
   0  -6   8         10.39         -0.47         3.69 o                         
   1  -6   8        265.07        260.65        19.68 o                         
   2  -6   8        166.65        171.83         5.31 o                         
   3  -6   8         17.42         30.54         5.64 o                         
   4  -6   8         11.17          2.19         6.04 o                         
   5  -6   8         20.59         29.96         2.03 o                         
  -6  -5   8         37.89         39.40         3.75 o                         
  -5  -5   8        248.00        281.86         6.80 o                         
  -4  -5   8        167.53        163.95         3.71 o                         
  -3  -5   8        179.43        166.46         2.98 o                         
  -2  -5   8       2194.03       2173.99        35.79 o                         
  -1  -5   8         43.61         49.59         2.36 o                         
   0  -5   8        557.84        553.65        21.02 o                         
   1  -5   8       1986.02       2010.54        55.63 o                         
   2  -5   8        193.31        175.36         5.60 o                         
   3  -5   8        914.38        902.07        44.07 o                         
   4  -5   8        220.47        220.78         2.38 o                         
   5  -5   8          2.41          2.48         5.03 o                         
  -6  -4   8        196.97        187.33        12.15 o                         
  -5  -4   8         52.25         61.51         4.34 o                         
  -4  -4   8          3.81         21.53         3.25 o                         
  -3  -4   8          4.92          3.70         2.59 o                         
  -2  -4   8         22.25         31.46         2.58 o                         
  -1  -4   8       1034.55       1015.46         4.56 o                         
   0  -4   8        104.81         99.87         7.67 o                         
   1  -4   8        159.73        162.78         5.38 o                         
   2  -4   8       1370.93       1386.34        41.48 o                         
   3  -4   8         70.76         58.14         5.46 o                         
   4  -4   8        308.67        292.88        17.80 o                         
   5  -4   8        267.41        324.27         3.58 o                         
  -6  -3   8        409.30        436.63         8.60 o                         
  -5  -3   8        374.98        376.14         4.04 o                         
  -4  -3   8        107.43        101.31         3.37 o                         
  -3  -3   8       2413.30       2336.89         7.57 o                         
  -2  -3   8        964.86       1007.16         8.63 o                         
  -1  -3   8         20.33         25.36         6.32 o                         
   0  -3   8       1253.98       1311.38        38.35 o                         
   1  -3   8        202.10        206.46         5.06 o                         
   2  -3   8         24.21         25.72         4.70 o                         
   3  -3   8         20.31         15.61         3.41 o                         
   4  -3   8         48.87         52.26         3.22 o                         
   5  -3   8          3.48         11.40         4.05 o                         
  -7  -2   8          0.40         -4.44         4.44 o                         
  -6  -2   8        121.85        146.59         4.20 o                         
  -5  -2   8        276.91        332.81        14.05 o                         
  -4  -2   8       1038.77       1048.02        12.42 o                         
  -3  -2   8        204.33        194.90         4.61 o                         
  -2  -2   8       4030.72       4000.03        60.71 o                         
  -1  -2   8       1224.64       1248.71         8.73 o                         
   0  -2   8        327.86        338.60         3.63 o                         
   1  -2   8       4560.34       4494.43       198.25 o                         
   2  -2   8        603.56        605.99        23.44 o                         
   3  -2   8         25.67         15.92         4.35 o                         
   4  -2   8        551.47        582.78         5.09 o                         
   5  -2   8          7.02         31.69         6.38 o                         
  -7  -1   8         56.04         63.48         4.08 o                         
  -6  -1   8         23.88         28.90         4.52 o                         
  -5  -1   8        592.90        555.36         3.95 o                         
  -4  -1   8        121.43        116.08         6.37 o                         
  -3  -1   8          3.21          1.13         4.87 o                         
  -2  -1   8         40.74         43.76         3.57 o                         
  -1  -1   8        258.80        241.96         4.23 o                         
   0  -1   8        989.45        970.19         5.14 o                         
   1  -1   8          0.01          0.48         5.61 o                         
   2  -1   8       1947.62       1908.99        33.66 o                         
   3  -1   8        206.35        215.11         3.49 o                         
   4  -1   8          4.25          8.78         3.07 o                         
   5  -1   8        438.03        451.85        18.16 o                         
  -7   0   8        135.33        151.54         3.95 o                         
  -6   0   8         23.08         28.46         3.59 o                         
  -5   0   8        482.25        479.77         8.41 o                         
  -4   0   8       2071.43       2125.62        11.29 o                         
  -3   0   8        268.93        257.56         3.88 o                         
  -2   0   8       4073.75       3958.58        44.93 o                         
  -1   0   8        721.23        734.47         7.55 o                         
   0   0   8       2371.24       2446.72        12.19 o                         
   1   0   8         38.51         53.69         4.01 o                         
   2   0   8        336.78        330.48         3.51 o                         
   3   0   8         83.92         70.61         5.29 o                         
   4   0   8         98.91        105.19         6.15 o                         
   5   0   8         67.13         77.84         5.39 o                         
  -7   1   8        141.19        173.34        10.70 o                         
  -6   1   8         50.55         50.30         4.30 o                         
  -5   1   8         29.24         26.87         4.14 o                         
  -4   1   8       1524.29       1480.70        13.44 o                         
  -3   1   8       1423.54       1397.11        12.15 o                         
  -2   1   8        490.22        495.20        14.21 o                         
  -1   1   8       7210.80       7546.21       220.54 o                         
   0   1   8        541.35        519.03         4.58 o                         
   1   1   8       1214.17       1248.96        29.75 o                         
   2   1   8       1827.51       1788.74        10.64 o                         
   3   1   8         23.99         32.96         3.01 o                         
   4   1   8        162.72        164.94        14.42 o                         
   5   1   8         24.31         47.98        13.09 o                         
  -7   2   8        253.38        231.69         4.18 o                         
  -6   2   8         14.31          1.34         4.60 o                         
  -5   2   8       1244.03       1241.63         9.27 o                         
  -4   2   8        111.86         93.49         4.28 o                         
  -3   2   8         73.77         77.37         4.36 o                         
  -2   2   8          0.21          4.92         5.11 o                         
  -1   2   8          7.69         -3.57         4.34 o                         
   0   2   8       2202.78       2178.45       104.01 o                         
   1   2   8          2.83         12.31         4.26 o                         
   2   2   8        238.11        230.46         5.12 o                         
   3   2   8        436.60        442.68         4.63 o                         
   4   2   8          1.59         -5.04         5.04 o                         
   5   2   8         37.09         25.53         4.95 o                         
  -7   3   8        290.09        304.89         4.94 o                         
  -6   3   8        238.08        234.90         4.50 o                         
  -5   3   8        659.27        671.51         6.75 o                         
  -4   3   8       2066.28       2071.15        37.32 o                         
  -3   3   8        497.31        486.74         6.46 o                         
  -2   3   8       2496.07       2363.70        36.06 o                         
  -1   3   8       1337.38       1316.07         7.22 o                         
   0   3   8          2.27         -1.47         4.74 o                         
   1   3   8        117.37        114.69         6.25 o                         
   2   3   8        133.64        141.28         4.45 o                         
   3   3   8          6.25          3.77         5.84 o                         
   4   3   8         20.04         22.83         4.15 o                         
  -7   4   8        112.28        110.83         5.14 o                         
  -6   4   8         32.72         22.92         3.90 o                         
  -5   4   8        111.89        106.54        10.71 o                         
  -4   4   8       1011.98       1047.58         5.33 o                         
  -3   4   8        729.81        675.85        36.13 o                         
  -2   4   8        306.07        296.75        10.31 o                         
  -1   4   8       1952.34       1937.60        48.78 o                         
   0   4   8       1249.75       1159.64        13.09 o                         
   1   4   8         27.03         23.45         3.39 o                         
   2   4   8       1439.70       1413.41        15.07 o                         
   3   4   8         16.78         27.59         3.85 o                         
   4   4   8          2.04          1.98         5.40 o                         
  -7   5   8        676.67        647.35         6.99 o                         
  -6   5   8          0.94         -0.41         3.53 o                         
  -5   5   8         57.23         57.31         3.88 o                         
  -4   5   8        734.49        766.25        18.19 o                         
  -3   5   8          1.47         18.48         4.77 o                         
  -2   5   8          4.74          2.61         9.12 o                         
  -1   5   8          7.38          9.50         5.04 o                         
   0   5   8        508.31        500.40         5.93 o                         
   1   5   8        270.23        256.19         6.03 o                         
   2   5   8          0.44          9.46         5.49 o                         
   3   5   8        508.59        542.82         5.75 o                         
   4   5   8         15.22         12.08         4.26 o                         
  -6   6   8        450.82        432.89         8.44 o                         
  -5   6   8         33.28         29.25         3.88 o                         
  -4   6   8        444.02        442.16         6.32 o                         
  -3   6   8       2010.79       2023.82        34.22 o                         
  -2   6   8        649.87        627.57         6.93 o                         
  -1   6   8        519.95        501.97         6.57 o                         
   0   6   8        106.25        122.87         6.35 o                         
   1   6   8        140.66        127.37         4.83 o                         
   2   6   8         38.50         46.81         4.33 o                         
   3   6   8        174.45        157.33        11.47 o                         
  -6   7   8        283.69        284.29         7.56 o                         
  -5   7   8         32.78         37.89         4.39 o                         
  -4   7   8         11.24         19.16         4.01 o                         
  -3   7   8       1018.27        999.62         8.46 o                         
  -2   7   8        318.63        316.64         6.53 o                         
  -1   7   8        128.16        126.82         7.08 o                         
   0   7   8        587.05        650.28         7.56 o                         
   1   7   8        149.32        128.51         5.93 o                         
   2   7   8         76.24         87.62         4.24 o                         
  -5   8   8          4.87         -4.29         7.31 o                         
  -4   8   8        171.98        181.03         8.13 o                         
  -3   8   8          4.08          6.82         3.04 o                         
  -2   8   8        231.45        247.63         5.00 o                         
  -1   8   8        193.17        206.86        11.80 o                         
   0   8   8         13.88         15.25         3.07 o                         
   1   8   8        162.67        173.18        10.04 o                         
  -4   9   8         71.56         58.87        10.33 o                         
  -3   9   8        365.72        358.90         7.37 o                         
  -2   9   8        130.57        103.31        11.58 o                         
  -1   9   8        147.96        137.27         7.19 o                         
   0   9   8         84.95         53.48         6.39 o                         
  -1 -10   9         81.66         73.84         2.48 o                         
   0 -10   9          0.51         -0.18         7.19 o                         
   1 -10   9        135.60        130.25         7.16 o                         
  -3  -9   9        332.24        310.31        12.86 o                         
  -2  -9   9         33.90         21.89         4.30 o                         
  -1  -9   9        276.64        272.28         3.33 o                         
   0  -9   9          7.08         -4.86         4.86 o                         
   1  -9   9          9.59         23.48         4.56 o                         
   2  -9   9          5.20         21.20         6.20 o                         
   3  -9   9          4.06         21.96         7.01 o                         
  -4  -8   9        160.67        161.12         4.30 o                         
  -3  -8   9         35.02         26.45         3.18 o                         
  -2  -8   9       1016.96       1040.75         9.17 o                         
  -1  -8   9          1.78          7.40         4.95 o                         
   0  -8   9        390.27        394.93         5.50 o                         
   1  -8   9        550.07        554.34         8.80 o                         
   2  -8   9         62.32         95.18        13.10 o                         
   3  -8   9         87.80        103.08         6.25 o                         
   4  -8   9         35.40         29.64         7.24 o                         
  -4  -7   9        166.54        150.01         4.36 o                         
  -3  -7   9        248.29        251.77         3.79 o                         
  -2  -7   9         56.37         54.89         3.17 o                         
  -1  -7   9        114.99        115.27         2.42 o                         
   0  -7   9        131.76        105.80        13.73 o                         
   1  -7   9        362.68        386.79         9.48 o                         
   2  -7   9        426.11        428.54         5.70 o                         
   3  -7   9          8.23         30.63         8.26 o                         
   4  -7   9        149.89        150.80         7.76 o                         
  -5  -6   9        324.68        326.24         6.82 o                         
  -4  -6   9          7.54         -3.23         4.18 o                         
  -3  -6   9       1164.06       1145.44        10.03 o                         
  -2  -6   9          5.57          1.79         3.51 o                         
  -1  -6   9         28.25         29.07         3.40 o                         
   0  -6   9        449.90        452.47         6.37 o                         
   1  -6   9        123.28        120.58         5.76 o                         
   2  -6   9         57.99         65.97         5.55 o                         
   3  -6   9         12.11         13.65         4.08 o                         
   4  -6   9         11.46         -6.54         6.54 o                         
  -6  -5   9         15.88         18.31        11.46 o                         
  -5  -5   9          5.41         13.66         3.70 o                         
  -4  -5   9        801.89        835.02        13.76 o                         
  -3  -5   9         37.94         37.94         2.82 o                         
  -2  -5   9        946.10        867.58        17.35 o                         
  -1  -5   9       2110.46       2128.93        41.89 o                         
   0  -5   9        603.38        625.34        10.65 o                         
   1  -5   9       1043.71       1082.37        18.13 o                         
   2  -5   9        446.35        429.33         9.81 o                         
   3  -5   9        188.20        191.53         4.55 o                         
   4  -5   9        160.48        140.33        22.03 o                         
   5  -5   9          2.87          6.13         2.80 o                         
  -6  -4   9         89.64         76.43         3.59 o                         
  -5  -4   9          1.72         -3.86         3.86 o                         
  -4  -4   9         33.09         28.07         3.22 o                         
  -3  -4   9          7.03         11.44         4.32 o                         
  -2  -4   9         47.70         51.44         4.40 o                         
  -1  -4   9         21.85         31.24         2.97 o                         
   0  -4   9       1197.90       1143.40        62.95 o                         
   1  -4   9          8.71         37.84         4.98 o                         
   2  -4   9        725.02        721.64        46.75 o                         
   3  -4   9        428.84        412.95        50.02 o                         
   4  -4   9        187.78        185.21         4.02 o                         
   5  -4   9         58.48         69.21         2.99 o                         
  -6  -3   9         30.55         25.00         3.95 o                         
  -5  -3   9       1411.99       1418.99        15.46 o                         
  -4  -3   9        177.54        164.76         5.74 o                         
  -3  -3   9        199.75        190.00         4.96 o                         
  -2  -3   9       3587.56       3655.76        60.05 o                         
  -1  -3   9        119.95        118.67         5.98 o                         
   0  -3   9        275.60        255.61         2.10 o                         
   1  -3   9         10.99         15.35         1.83 o                         
   2  -3   9         26.53         22.64         2.25 o                         
   3  -3   9          1.32          4.96         2.60 o                         
   4  -3   9         42.19         49.34         5.50 o                         
   5  -3   9         10.73          2.45         5.00 o                         
  -7  -2   9         20.30         54.69         8.26 o                         
  -6  -2   9          3.65          1.53         3.85 o                         
  -5  -2   9          0.38         13.82         3.33 o                         
  -4  -2   9        466.26        529.00         5.49 o                         
  -3  -2   9       1429.02       1310.09        23.92 o                         
  -2  -2   9        433.78        425.40        13.31 o                         
  -1  -2   9       5581.36       5404.10       209.92 o                         
   0  -2   9          7.12          8.91         5.01 o                         
   1  -2   9        638.94        590.77        25.11 o                         
   2  -2   9       1287.59       1119.11        41.38 o                         
   3  -2   9          3.11         -3.42         3.42 o                         
   4  -2   9         90.17         97.34         3.53 o                         
   5  -2   9         49.01         30.93         6.11 o                         
  -7  -1   9        122.27         95.51         4.68 o                         
  -6  -1   9        164.25        165.65         3.67 o                         
  -5  -1   9         78.33         71.68         4.43 o                         
  -4  -1   9         50.17         38.21         3.69 o                         
  -3  -1   9          0.03         -0.76         3.61 o                         
  -2  -1   9         85.29         69.50         7.68 o                         
  -1  -1   9        174.16        182.21         4.96 o                         
   0  -1   9        610.31        570.29        10.52 o                         
   1  -1   9        698.96        704.31        16.65 o                         
   2  -1   9        340.32        335.75         4.69 o                         
   3  -1   9       1075.43       1097.47        21.80 o                         
   4  -1   9          3.45         25.42         5.81 o                         
   5  -1   9         85.96         67.44         6.80 o                         
  -7   0   9        194.44        222.13         5.40 o                         
  -6   0   9         64.60         56.81         5.11 o                         
  -5   0   9        564.75        592.96         6.34 o                         
  -4   0   9        905.35        965.92        14.85 o                         
  -3   0   9        265.56        280.97         9.78 o                         
  -2   0   9       2544.92       2581.20        39.43 o                         
  -1   0   9        580.12        617.26         6.57 o                         
   0   0   9         16.56          2.19         8.85 o                         
   1   0   9       1482.54       1541.88        26.91 o                         
   2   0   9        365.06        381.99        11.22 o                         
   3   0   9         74.12         86.87         7.27 o                         
   4   0   9          9.78          7.28         3.18 o                         
   5   0   9         29.96         52.88         9.39 o                         
  -7   1   9         39.13         57.62         4.45 o                         
  -6   1   9        281.92        310.10         6.87 o                         
  -5   1   9        174.87        166.29         5.33 o                         
  -4   1   9         10.73         11.02         4.65 o                         
  -3   1   9       3033.42       2943.56         8.53 o                         
  -2   1   9        246.39        241.38         4.62 o                         
  -1   1   9       2369.76       2332.54       107.34 o                         
   0   1   9       4463.86       4647.27        33.99 o                         
   1   1   9        255.54        246.33         5.23 o                         
   2   1   9       1187.92       1157.23        24.33 o                         
   3   1   9         61.01         75.91         4.01 o                         
   4   1   9         10.54         12.57         4.09 o                         
   5   1   9          7.95          7.92         4.98 o                         
  -7   2   9        145.08        147.47         4.70 o                         
  -6   2   9          6.39          4.64         4.24 o                         
  -5   2   9         70.82         68.04         4.34 o                         
  -4   2   9        588.76        594.30         4.47 o                         
  -3   2   9         77.80         85.14         4.47 o                         
  -2   2   9         39.68         33.49         4.52 o                         
  -1   2   9         37.69         45.94         4.49 o                         
   0   2   9         56.16         73.29         4.81 o                         
   1   2   9       2332.86       2182.18        69.05 o                         
   2   2   9        186.18        174.17         4.40 o                         
   3   2   9        410.61        423.49        14.03 o                         
   4   2   9         77.42         91.95         4.72 o                         
  -7   3   9        332.31        342.97         5.39 o                         
  -6   3   9        257.15        275.45         4.78 o                         
  -5   3   9         83.68         88.79         4.00 o                         
  -4   3   9       2526.58       2527.08        33.62 o                         
  -3   3   9        456.81        489.10        12.25 o                         
  -2   3   9          3.14          2.71         4.78 o                         
  -1   3   9       2404.95       2207.90       103.39 o                         
   0   3   9         13.51         11.02         3.70 o                         
   1   3   9          2.33          9.51         5.61 o                         
   2   3   9          1.15          0.61         5.32 o                         
   3   3   9          8.80         13.98         5.49 o                         
   4   3   9          6.26          0.49         4.60 o                         
  -7   4   9         92.28         89.57         4.12 o                         
  -6   4   9        152.96        150.54         4.90 o                         
  -5   4   9         18.14         -4.52         4.52 o                         
  -4   4   9          1.33         -5.20         6.64 o                         
  -3   4   9       1331.38       1271.48        17.04 o                         
  -2   4   9       1044.12        994.49         6.63 o                         
  -1   4   9        259.48        244.95         5.62 o                         
   0   4   9       2320.11       2323.60        25.72 o                         
   1   4   9         49.76         41.24         5.59 o                         
   2   4   9         49.92         64.79         5.92 o                         
   3   4   9        490.41        481.82        26.76 o                         
   4   4   9         20.48         22.92         3.99 o                         
  -6   5   9        484.70        449.11         4.83 o                         
  -5   5   9         23.59         31.21         5.44 o                         
  -4   5   9         70.92         68.38         3.68 o                         
  -3   5   9        182.27        186.83         5.09 o                         
  -2   5   9         30.75         34.59         6.01 o                         
  -1   5   9         47.44         52.27         4.23 o                         
   0   5   9          6.55          7.58         4.51 o                         
   1   5   9        502.20        530.79        10.37 o                         
   2   5   9        201.00        171.41         6.81 o                         
   3   5   9         91.80         92.26         4.72 o                         
  -6   6   9        510.52        463.74        13.74 o                         
  -5   6   9        220.72        216.75        10.42 o                         
  -4   6   9        485.84        485.87        10.55 o                         
  -3   6   9        528.33        564.25         6.91 o                         
  -2   6   9        387.75        381.49        14.10 o                         
  -1   6   9        717.93        720.48        11.13 o                         
   0   6   9         81.95         70.92         6.33 o                         
   1   6   9         20.98         15.75         6.08 o                         
   2   6   9         73.76         66.85         5.30 o                         
  -5   7   9        312.25        288.59         7.86 o                         
  -4   7   9         13.66         13.00         4.88 o                         
  -3   7   9        107.68        118.63         3.96 o                         
  -2   7   9       1066.62       1116.46        10.28 o                         
  -1   7   9          9.61         -5.88         5.88 o                         
   0   7   9        233.61        251.25         6.43 o                         
   1   7   9        211.41        176.43         8.56 o                         
   2   7   9          5.68         -6.88         8.86 o                         
  -5   8   9          3.45         12.30         4.46 o                         
  -4   8   9         33.89         44.42         5.39 o                         
  -3   8   9        337.92        359.61        11.04 o                         
  -2   8   9          1.04         -1.79         3.34 o                         
  -1   8   9        144.09        130.65         5.67 o                         
   0   8   9         56.40         65.40         3.44 o                         
   1   8   9          1.52          2.54         3.93 o                         
  -3   9   9        206.27        203.02        14.83 o                         
  -2   9   9         78.42         83.69         7.64 o                         
  -1   9   9         41.81         43.58         7.40 o                         
  -2  -9  10        133.07        145.51         3.64 o                         
  -1  -9  10         99.95         91.21         6.42 o                         
   0  -9  10         43.07         48.66        12.18 o                         
   1  -9  10          1.34          5.16        13.79 o                         
   2  -9  10         10.67         27.29         5.48 o                         
  -3  -8  10         25.30          1.05         3.78 o                         
  -2  -8  10        489.05        474.05         3.62 o                         
  -1  -8  10        564.54        584.04         2.79 o                         
   0  -8  10        330.90        325.39         7.11 o                         
   1  -8  10        433.51        471.50         5.81 o                         
   2  -8  10         63.67         40.14         7.12 o                         
   3  -8  10        163.99        150.41         7.92 o                         
  -4  -7  10          2.41         -3.46         3.46 o                         
  -3  -7  10          9.26          7.96         3.32 o                         
  -2  -7  10        216.81        221.06         8.83 o                         
  -1  -7  10        548.64        556.75         4.71 o                         
   0  -7  10        342.14        314.91         8.13 o                         
   1  -7  10         64.07         60.63        14.23 o                         
   2  -7  10        762.97        798.89        21.66 o                         
   3  -7  10         39.08         27.02        14.02 o                         
   4  -7  10         99.74        113.29         8.05 o                         
  -5  -6  10        285.77        293.66         7.05 o                         
  -4  -6  10         75.96         62.27         3.77 o                         
  -3  -6  10        323.08        322.12         4.78 o                         
  -2  -6  10        704.42        725.93        15.50 o                         
  -1  -6  10        106.70        105.60         5.35 o                         
   0  -6  10        164.08        154.03         5.11 o                         
   1  -6  10          1.34         -6.76         8.41 o                         
   2  -6  10          1.14         24.12         4.76 o                         
   3  -6  10         42.06         51.86         6.52 o                         
   4  -6  10          8.69          3.42         4.77 o                         
  -5  -5  10        124.61        124.59         4.58 o                         
  -4  -5  10        300.72        319.77        15.43 o                         
  -3  -5  10        925.20        907.71        15.14 o                         
  -2  -5  10       1461.07       1329.66         7.15 o                         
  -1  -5  10       1322.09       1262.88         4.47 o                         
   0  -5  10        124.10        115.50         5.08 o                         
   1  -5  10        971.80       1008.40        35.30 o                         
   2  -5  10        431.40        409.15        24.79 o                         
   3  -5  10          8.16          9.47         8.27 o                         
   4  -5  10        131.06        135.21        15.33 o                         
  -6  -4  10          0.63         -4.97         4.97 o                         
  -5  -4  10        142.65        118.32         3.97 o                         
  -4  -4  10         27.80         30.53         3.40 o                         
  -3  -4  10          5.97         16.84         3.22 o                         
  -2  -4  10        182.68        195.91         8.47 o                         
  -1  -4  10        348.62        335.59         4.03 o                         
   0  -4  10        273.98        289.18         5.88 o                         
   1  -4  10        299.98        280.15         6.34 o                         
   2  -4  10        721.31        695.08        26.83 o                         
   3  -4  10        289.41        269.84        23.80 o                         
   4  -4  10         13.79         14.07         2.46 o                         
  -6  -3  10         18.47         21.83         3.70 o                         
  -5  -3  10        129.74        123.61         3.88 o                         
  -4  -3  10       1293.41       1294.09         9.63 o                         
  -3  -3  10         44.53         38.20         4.41 o                         
  -2  -3  10        472.95        506.76         5.27 o                         
  -1  -3  10       1276.70       1267.50        49.81 o                         
   0  -3  10        424.95        435.22         8.45 o                         
   1  -3  10         47.23         37.51         1.92 o                         
   2  -3  10         28.73         31.49         2.07 o                         
   3  -3  10         22.79         33.56         4.19 o                         
   4  -3  10         61.65         66.31         7.88 o                         
   5  -3  10          4.68          5.44         2.51 o                         
  -6  -2  10         66.83         85.95         4.38 o                         
  -5  -2  10         24.86         30.46         4.38 o                         
  -4  -2  10        954.96        963.80         8.58 o                         
  -3  -2  10        880.77        816.36         5.58 o                         
  -2  -2  10          2.99          7.85         3.45 o                         
  -1  -2  10       2354.75       2397.33       116.07 o                         
   0  -2  10       2219.60       2126.90       129.91 o                         
   1  -2  10        737.90        672.16         5.87 o                         
   2  -2  10        567.78        568.10         4.60 o                         
   3  -2  10        234.71        248.53         6.08 o                         
   4  -2  10        152.72        163.07         6.41 o                         
   5  -2  10          6.66         -5.57         5.57 o                         
  -6  -1  10         57.86         54.78         5.00 o                         
  -5  -1  10        181.40        171.40         4.30 o                         
  -4  -1  10          1.14          3.18         6.07 o                         
  -3  -1  10        231.68        210.10         7.53 o                         
  -2  -1  10         19.41         12.75         3.99 o                         
  -1  -1  10        212.26        216.51        16.26 o                         
   0  -1  10       1570.61       1581.99        49.85 o                         
   1  -1  10        278.26        246.57         5.75 o                         
   2  -1  10          6.40         12.53         3.38 o                         
   3  -1  10        627.08        649.53         5.65 o                         
   4  -1  10         81.37         92.69         5.47 o                         
   5  -1  10         12.53          5.29         8.36 o                         
  -7   0  10        235.44        265.59         5.27 o                         
  -6   0  10        172.61        177.26         5.13 o                         
  -5   0  10        138.56        162.26         4.94 o                         
  -4   0  10       1133.10       1163.77        11.73 o                         
  -3   0  10        518.42        553.72         5.52 o                         
  -2   0  10        121.53        127.09         7.40 o                         
  -1   0  10       2334.28       2340.87        24.13 o                         
   0   0  10          2.78          1.43         9.09 o                         
   1   0  10         48.48         46.07         8.50 o                         
   2   0  10         34.69         44.13         4.09 o                         
   3   0  10         13.36         13.70         3.46 o                         
   4   0  10         15.71          7.30         5.12 o                         
  -7   1  10         68.95         65.92         6.13 o                         
  -6   1  10        220.29        251.22         4.68 o                         
  -5   1  10        349.47        350.65         8.20 o                         
  -4   1  10        603.21        633.07        13.68 o                         
  -3   1  10        703.31        700.90        13.65 o                         
  -2   1  10       1700.04       1772.82        79.15 o                         
  -1   1  10        709.04        762.77        22.24 o                         
   0   1  10       1739.40       1811.21        16.03 o                         
   1   1  10        520.16        510.73        13.17 o                         
   2   1  10        622.38        597.15        10.52 o                         
   3   1  10        333.20        345.43         4.05 o                         
   4   1  10         41.73         31.46         5.90 o                         
  -7   2  10        121.28        121.55         4.44 o                         
  -6   2  10        199.55        195.85         4.52 o                         
  -5   2  10         36.61         27.53        11.30 o                         
  -4   2  10        187.91        207.88         4.27 o                         
  -3   2  10         44.05         48.30         6.79 o                         
  -2   2  10        131.75        132.58         5.06 o                         
  -1   2  10        133.61        118.96        14.42 o                         
   0   2  10        328.70        329.10        17.87 o                         
   1   2  10        218.34        213.62         4.45 o                         
   2   2  10        532.23        514.60         4.20 o                         
   3   2  10        442.32        437.44         4.64 o                         
   4   2  10         85.79         95.89         4.49 o                         
  -6   3  10       1128.46       1143.90         7.31 o                         
  -5   3  10          4.14          6.87         4.03 o                         
  -4   3  10         96.69         86.95         4.67 o                         
  -3   3  10       2043.74       1962.07        39.12 o                         
  -2   3  10          2.80          6.53         5.12 o                         
  -1   3  10        208.17        198.65         5.11 o                         
   0   3  10        475.39        445.45         5.06 o                         
   1   3  10        110.43        112.93         4.31 o                         
   2   3  10          0.04          2.31         4.41 o                         
   3   3  10         38.24         45.35         5.37 o                         
   4   3  10         25.69         31.39         5.25 o                         
  -6   4  10        267.02        277.78         4.56 o                         
  -5   4  10        552.82        535.87         6.40 o                         
  -4   4  10         18.30         21.78         3.76 o                         
  -3   4  10        609.59        541.03         8.86 o                         
  -2   4  10       1163.15       1205.68        12.41 o                         
  -1   4  10         10.78         21.08         4.95 o                         
   0   4  10        472.89        462.24         6.53 o                         
   1   4  10       1137.55       1069.98        10.32 o                         
   2   4  10        150.13        188.84         7.72 o                         
   3   4  10         20.14         40.76         5.60 o                         
  -6   5  10         58.29         58.36         4.34 o                         
  -5   5  10        183.17        187.14         4.24 o                         
  -4   5  10        117.85        121.49         6.81 o                         
  -3   5  10          5.78         26.51         5.00 o                         
  -2   5  10        322.74        326.07         6.94 o                         
  -1   5  10          8.14         32.30         5.04 o                         
   0   5  10         67.56         70.99         5.43 o                         
   1   5  10        202.22        257.72         6.68 o                         
   2   5  10         61.84         45.35         6.78 o                         
   3   5  10         26.85         30.21         5.10 o                         
  -6   6  10        114.85        109.52         4.84 o                         
  -5   6  10        531.61        527.35        10.31 o                         
  -4   6  10          0.59          6.25         3.97 o                         
  -3   6  10        827.19        867.91        11.32 o                         
  -2   6  10        205.47        187.76         6.45 o                         
  -1   6  10          1.00         17.08         6.93 o                         
   0   6  10        294.36        311.73        11.90 o                         
   1   6  10         26.01         33.21         5.82 o                         
   2   6  10         43.87         15.23         6.67 o                         
  -5   7  10        103.31         89.18         7.71 o                         
  -4   7  10        323.20        291.78         8.03 o                         
  -3   7  10        116.31        109.03         4.07 o                         
  -2   7  10        257.80        306.67        13.09 o                         
  -1   7  10        355.32        356.84         7.05 o                         
   0   7  10        180.41        195.12         8.30 o                         
   1   7  10         53.82         55.44         5.98 o                         
  -4   8  10          9.12         15.79         5.30 o                         
  -3   8  10         61.09         51.31         5.80 o                         
  -2   8  10        102.86        100.82         7.80 o                         
  -1   8  10        130.92        129.19         7.08 o                         
   0   8  10          3.31         24.21         6.82 o                         
  -1  -9  11          3.33         -3.02        11.30 o                         
   0  -9  11         34.54         26.11         8.09 o                         
   1  -9  11         54.63         61.90        10.31 o                         
  -3  -8  11         71.63         63.15         3.86 o                         
  -2  -8  11        177.12        165.70         4.86 o                         
  -1  -8  11        542.55        588.43         7.05 o                         
   0  -8  11         11.06         20.17         5.37 o                         
   1  -8  11        461.28        481.71        22.32 o                         
   2  -8  11         66.18         48.96         5.04 o                         
  -4  -7  11         23.09          8.46         5.32 o                         
  -3  -7  11        152.64        142.04         3.89 o                         
  -2  -7  11         49.21         51.12         3.08 o                         
  -1  -7  11          1.61          5.36         6.58 o                         
   0  -7  11       1163.30       1207.15        28.32 o                         
   1  -7  11          9.40          5.57        16.38 o                         
   2  -7  11        228.65        242.26        24.65 o                         
   3  -7  11        425.70        443.14         8.28 o                         
  -4  -6  11        119.77        109.79         3.91 o                         
  -3  -6  11         17.65         19.66         3.57 o                         
  -2  -6  11        531.96        516.19        26.79 o                         
  -1  -6  11          0.22          3.36         3.48 o                         
   0  -6  11         25.33         37.26         8.75 o                         
   1  -6  11          1.86         10.89        20.43 o                         
   2  -6  11         20.88         16.83         5.55 o                         
   3  -6  11        111.22        116.60         5.91 o                         
  -5  -5  11        105.04         89.46         4.70 o                         
  -4  -5  11        708.71        757.70         7.14 o                         
  -3  -5  11        475.09        467.71         6.92 o                         
  -2  -5  11         76.19         69.40         5.08 o                         
  -1  -5  11       2357.72       2254.34        20.32 o                         
   0  -5  11        436.69        436.06         6.46 o                         
   1  -5  11        261.33        276.24        11.32 o                         
   2  -5  11        252.83        272.06        18.00 o                         
   3  -5  11         27.12         22.10         9.71 o                         
   4  -5  11          2.79         24.07        12.25 o                         
  -5  -4  11         39.68         64.13         4.44 o                         
  -4  -4  11         32.54         27.14         5.64 o                         
  -3  -4  11         25.86         19.63         3.95 o                         
  -2  -4  11        372.01        365.64         7.08 o                         
  -1  -4  11          3.50         15.07         2.58 o                         
   0  -4  11       1393.62       1328.24        67.81 o                         
   1  -4  11        367.80        318.37         6.87 o                         
   2  -4  11         80.11         68.35         5.49 o                         
   3  -4  11        582.92        556.82         8.46 o                         
   4  -4  11         36.48         55.71         4.13 o                         
  -6  -3  11        279.25        238.39         5.40 o                         
  -5  -3  11        103.79        113.97         5.85 o                         
  -4  -3  11        647.46        595.34        14.86 o                         
  -3  -3  11        212.20        207.74        11.22 o                         
  -2  -3  11        509.67        542.73        15.41 o                         
  -1  -3  11         36.31         44.59        16.24 o                         
   0  -3  11         74.69         61.89         3.56 o                         
   1  -3  11         39.57         36.07         2.45 o                         
   2  -3  11         77.17         83.53         2.26 o                         
   3  -3  11         33.08         47.67         4.34 o                         
   4  -3  11         45.44         53.37         3.89 o                         
  -6  -2  11        372.75        385.78        12.59 o                         
  -5  -2  11        151.96        164.48         5.51 o                         
  -4  -2  11         96.47        109.78         4.49 o                         
  -3  -2  11       2332.67       2119.46        52.31 o                         
  -2  -2  11        735.41        732.44        26.02 o                         
  -1  -2  11       1663.46       1666.53        71.26 o                         
   0  -2  11       1589.58       1580.94        51.18 o                         
   1  -2  11        153.81        131.73         5.43 o                         
   2  -2  11        789.42        744.95        31.96 o                         
   3  -2  11         50.38         57.07         4.70 o                         
   4  -2  11         45.43         54.28         7.43 o                         
  -6  -1  11         22.59         25.41         9.83 o                         
  -5  -1  11         74.60         91.21         3.88 o                         
  -4  -1  11         28.51         16.77         4.20 o                         
  -3  -1  11         27.20         32.61         4.02 o                         
  -2  -1  11       1690.93       1627.09         9.30 o                         
  -1  -1  11          5.19          4.26         3.46 o                         
   0  -1  11         93.44         87.36         4.49 o                         
   1  -1  11       1522.34       1613.63        13.20 o                         
   2  -1  11          2.03         -3.41         3.41 o                         
   3  -1  11        139.72        145.71         6.52 o                         
   4  -1  11        234.53        257.43        12.10 o                         
  -6   0  11        711.89        656.28         7.81 o                         
  -5   0  11         85.87         92.10         4.20 o                         
  -4   0  11       1454.62       1420.30         9.12 o                         
  -3   0  11        355.59        399.25        13.88 o                         
  -2   0  11         32.09         42.40         5.98 o                         
  -1   0  11        129.75        147.21         4.78 o                         
   0   0  11        434.42        444.27         4.47 o                         
   1   0  11          0.37          0.93         2.95 o                         
   2   0  11          0.51         11.68         4.28 o                         
   3   0  11          0.13          6.51         4.58 o                         
   4   0  11         11.71         11.42         4.99 o                         
  -6   1  11        346.65        350.27         5.13 o                         
  -5   1  11        441.19        487.26         7.52 o                         
  -4   1  11        128.61        145.34         5.49 o                         
  -3   1  11       2052.70       2108.80        42.86 o                         
  -2   1  11        663.88        727.69        12.35 o                         
  -1   1  11        290.37        269.13         6.39 o                         
   0   1  11       2576.42       2677.22        33.49 o                         
   1   1  11        291.82        309.15         8.58 o                         
   2   1  11         14.31          8.84         3.96 o                         
   3   1  11        277.03        285.34         4.27 o                         
   4   1  11         11.51         36.75         5.52 o                         
  -6   2  11        222.19        212.06         6.04 o                         
  -5   2  11         51.86         46.84         6.05 o                         
  -4   2  11         29.34         28.40         4.66 o                         
  -3   2  11        280.29        280.28         6.59 o                         
  -2   2  11        105.32        101.91        12.15 o                         
  -1   2  11        571.20        561.04         7.09 o                         
   0   2  11         10.27          7.99         5.01 o                         
   1   2  11        960.73       1019.91        43.27 o                         
   2   2  11        179.79        182.82         5.53 o                         
   3   2  11          0.99         11.79         3.99 o                         
  -6   3  11        207.79        231.56         5.47 o                         
  -5   3  11       1161.48       1202.80        16.04 o                         
  -4   3  11        223.55        220.64         4.65 o                         
  -3   3  11        836.19        842.23         8.24 o                         
  -2   3  11        250.92        268.39         8.79 o                         
  -1   3  11        137.66        136.81         8.45 o                         
   0   3  11         37.24         37.90         6.98 o                         
   1   3  11         45.37         34.87         6.16 o                         
   2   3  11          4.41         -2.44         5.79 o                         
   3   3  11         15.62          9.52         5.37 o                         
  -6   4  11          0.88         18.23         6.71 o                         
  -5   4  11        620.45        600.35         7.14 o                         
  -4   4  11        609.66        554.04        17.69 o                         
  -3   4  11        192.42        154.56         7.27 o                         
  -2   4  11       1723.82       1730.63        14.05 o                         
  -1   4  11        448.24        429.26         6.01 o                         
   0   4  11        559.80        596.17         6.63 o                         
   1   4  11        157.72        166.97         5.78 o                         
   2   4  11        137.80        134.51         7.87 o                         
   3   4  11         97.29        100.74         6.93 o                         
  -6   5  11        167.97        162.63         6.88 o                         
  -5   5  11         31.02         23.69         4.82 o                         
  -4   5  11        147.50        157.71         4.58 o                         
  -3   5  11        122.34         99.37         7.08 o                         
  -2   5  11          8.99         14.61         5.53 o                         
  -1   5  11        698.01        780.13        24.24 o                         
   0   5  11          8.45          2.15         5.88 o                         
   1   5  11          6.80         19.29         5.35 o                         
   2   5  11        231.77        215.79         7.97 o                         
  -5   6  11        644.41        558.50         6.88 o                         
  -4   6  11        105.77        126.28         6.05 o                         
  -3   6  11        154.82        154.64         5.11 o                         
  -2   6  11        390.03        367.58         6.75 o                         
  -1   6  11          6.68          8.86         5.64 o                         
   0   6  11          4.71          3.88         4.97 o                         
   1   6  11         65.53         73.41         6.42 o                         
  -4   7  11        125.19        112.60         6.32 o                         
  -3   7  11        264.67        268.84         5.98 o                         
  -2   7  11        749.65        778.02         8.59 o                         
  -1   7  11        176.03        169.92         7.03 o                         
   0   7  11         20.34         30.92         6.22 o                         
  -2   8  11          6.01        -10.51        10.51 o                         
  -2  -8  12         26.40         24.20         2.51 o                         
  -1  -8  12        368.50        403.28         7.13 o                         
   0  -8  12        181.55        194.54        11.43 o                         
   1  -8  12        206.33        210.14         6.62 o                         
  -3  -7  12         25.69         51.00         5.86 o                         
  -2  -7  12        414.70        382.28         3.24 o                         
  -1  -7  12         11.87          1.76        14.08 o                         
   0  -7  12        284.25        277.68         6.99 o                         
   1  -7  12        535.79        550.30         7.38 o                         
   2  -7  12        152.25        162.81        12.45 o                         
  -4  -6  12        571.78        545.34         9.25 o                         
  -3  -6  12          2.94          1.86         3.81 o                         
  -2  -6  12        195.59        208.86         4.05 o                         
  -1  -6  12         40.03         44.27         6.27 o                         
   0  -6  12         85.81         93.18         7.13 o                         
   1  -6  12          3.90         -7.42         7.42 o                         
   2  -6  12        185.62        204.49         9.86 o                         
   3  -6  12         23.23         18.00        14.30 o                         
  -5  -5  12        185.26        192.30         6.15 o                         
  -4  -5  12          8.64         -6.11        10.43 o                         
  -3  -5  12       1365.65       1361.18         9.18 o                         
  -2  -5  12         46.35         59.33         5.25 o                         
  -1  -5  12        368.69        355.71         2.50 o                         
   0  -5  12        999.43        958.75         8.70 o                         
   1  -5  12         39.91         59.83        15.86 o                         
   2  -5  12        145.63        144.39         5.92 o                         
   3  -5  12         19.59         23.52        22.96 o                         
  -5  -4  12         94.52         64.47        17.62 o                         
  -4  -4  12        248.69        227.92        15.49 o                         
  -3  -4  12         62.86         58.00         4.56 o                         
  -2  -4  12        369.28        363.42         6.85 o                         
  -1  -4  12        488.53        476.39         5.57 o                         
   0  -4  12        467.88        406.60        33.57 o                         
   1  -4  12        954.54        825.46        61.04 o                         
   2  -4  12         17.40         14.11        30.50 o                         
   3  -4  12        216.06        214.08        12.61 o                         
  -5  -3  12          4.24          2.69         4.55 o                         
  -4  -3  12        459.60        434.48        27.82 o                         
  -3  -3  12        113.24        128.81         6.73 o                         
  -2  -3  12          0.98         -4.65         5.95 o                         
  -1  -3  12        368.57        415.85        21.62 o                         
   0  -3  12         95.17         88.94         4.39 o                         
   1  -3  12         21.73         15.51         2.69 o                         
   2  -3  12         13.80         14.73         3.10 o                         
   3  -3  12        110.51        126.92         3.86 o                         
  -6  -2  12          5.55         -2.75         4.60 o                         
  -5  -2  12        870.13        839.21         6.29 o                         
  -4  -2  12         12.14         38.74        15.26 o                         
  -3  -2  12        987.94        907.73        32.74 o                         
  -2  -2  12       1575.98       1565.89        48.73 o                         
  -1  -2  12          0.91          8.89         4.24 o                         
   0  -2  12       1630.18       1559.74        20.50 o                         
   1  -2  12        389.33        384.19         4.02 o                         
   2  -2  12        144.45        138.25         3.53 o                         
   3  -2  12         44.76         38.57         3.40 o                         
  -6  -1  12         73.72         48.02         4.16 o                         
  -5  -1  12         28.97         24.75         5.06 o                         
  -4  -1  12         97.73         87.41         7.08 o                         
  -3  -1  12          3.45         14.77         5.24 o                         
  -2  -1  12         48.13         54.68         4.50 o                         
  -1  -1  12       2025.13       2018.15         9.47 o                         
   0  -1  12        109.51        105.43         4.46 o                         
   1  -1  12        797.62        837.14        17.01 o                         
   2  -1  12        310.44        340.69        11.02 o                         
   3  -1  12         70.97         57.87         6.62 o                         
  -6   0  12        516.60        488.27         6.74 o                         
  -5   0  12        289.41        265.93         5.34 o                         
  -4   0  12          1.51         18.60         6.00 o                         
  -3   0  12       1547.18       1630.49        13.65 o                         
  -2   0  12          5.87          0.47         4.42 o                         
  -1   0  12          7.80          9.91         5.80 o                         
   0   0  12         14.10         10.25         4.00 o                         
   1   0  12         70.00         55.52         3.48 o                         
   2   0  12         22.73         25.67         3.39 o                         
   3   0  12         60.74         74.52         7.37 o                         
  -6   1  12         30.65         21.19         5.06 o                         
  -5   1  12       1085.66       1085.71        13.30 o                         
  -4   1  12        310.33        320.26         5.10 o                         
  -3   1  12        121.83        125.69         4.63 o                         
  -2   1  12       2622.02       2739.25        30.15 o                         
  -1   1  12         29.62         44.48         4.67 o                         
   0   1  12         46.72         54.66         3.50 o                         
   1   1  12       1127.77       1177.87        14.68 o                         
   2   1  12          5.63         -3.56         3.56 o                         
   3   1  12         52.12         52.66         4.05 o                         
  -6   2  12          2.68         10.31         5.18 o                         
  -5   2  12        259.77        279.07         5.87 o                         
  -4   2  12          7.57         21.77         5.20 o                         
  -3   2  12        228.32        214.27        17.56 o                         
  -2   2  12        243.77        215.21         9.98 o                         
  -1   2  12        570.80        642.64         7.20 o                         
   0   2  12        245.61        244.91         5.22 o                         
   1   2  12         85.98         83.31         5.65 o                         
   2   2  12        606.63        639.21         6.23 o                         
   3   2  12         15.09         18.75         4.87 o                         
  -6   3  12         50.48         46.75         6.49 o                         
  -5   3  12        471.29        489.16        14.39 o                         
  -4   3  12        404.40        405.06        16.54 o                         
  -3   3  12        629.06        642.66         7.86 o                         
  -2   3  12        285.97        278.75        11.84 o                         
  -1   3  12         53.77         70.60         5.74 o                         
   0   3  12        210.31        191.80         5.44 o                         
   1   3  12         70.15         67.04         4.17 o                         
   2   3  12         80.65         93.12         5.79 o                         
  -5   4  12         64.49         62.33         4.66 o                         
  -4   4  12       1163.91       1229.02        19.74 o                         
  -3   4  12         28.65         57.66        11.97 o                         
  -2   4  12        412.09        444.03        18.82 o                         
  -1   4  12       1049.27       1067.03        24.76 o                         
   0   4  12         12.43         -4.34         4.34 o                         
   1   4  12        471.40        440.14        10.72 o                         
   2   4  12         27.27         26.94         6.06 o                         
  -5   5  12        182.64        173.03         9.36 o                         
  -4   5  12         32.86         32.10         5.42 o                         
  -3   5  12        141.84        140.76         6.56 o                         
  -2   5  12         51.61         53.42         7.83 o                         
  -1   5  12         42.76         49.75         5.15 o                         
   0   5  12        608.23        626.03         7.09 o                         
   1   5  12         54.74         75.14         4.97 o                         
  -4   6  12        497.93        452.43         7.00 o                         
  -3   6  12         21.00          2.35         5.50 o                         
  -2   6  12        389.18        367.85         7.98 o                         
  -1   6  12         16.24         13.83         5.64 o                         
   0   6  12          0.01          0.63         4.77 o                         
  -3   7  12         73.52         59.95         6.12 o                         
  -2   7  12         23.19         22.28        10.82 o                         
  -1   7  12        668.22        605.88        12.61 o                         
  -2  -7  13         51.78         44.66         2.40 o                         
  -1  -7  13         70.73         46.87        25.09 o                         
   0  -7  13         62.09         65.67        14.01 o                         
   1  -7  13        370.49        333.76         9.96 o                         
  -3  -6  13        190.34        168.25         6.48 o                         
  -2  -6  13         74.38         73.54         3.26 o                         
  -1  -6  13         50.93         66.44        19.13 o                         
   0  -6  13         16.77         16.07        14.58 o                         
   1  -6  13         10.40         30.37        18.63 o                         
   2  -6  13         67.60         70.33        18.84 o                         
  -4  -5  13         15.04         22.29         7.14 o                         
  -3  -5  13        465.87        471.75        20.34 o                         
  -2  -5  13        697.92        687.06        22.13 o                         
  -1  -5  13        214.92        174.36        11.03 o                         
   0  -5  13        591.92        532.43        32.93 o                         
   1  -5  13        116.88        104.75        15.24 o                         
   2  -5  13        313.76        292.12         7.64 o                         
  -5  -4  13         40.68         67.52         6.72 o                         
  -4  -4  13          2.15          6.25         4.37 o                         
  -3  -4  13         98.96        101.75         4.71 o                         
  -2  -4  13        361.50        365.87        18.92 o                         
  -1  -4  13        543.87        506.58        15.33 o                         
   0  -4  13          1.22          4.63        19.65 o                         
   1  -4  13        743.61        678.91        47.88 o                         
   2  -4  13        154.30        133.43         6.44 o                         
   3  -4  13         72.21         72.86        14.77 o                         
  -5  -3  13         89.67         75.20         6.75 o                         
  -4  -3  13         96.46        105.65         8.75 o                         
  -3  -3  13        672.16        684.28        13.35 o                         
  -2  -3  13        127.56        119.05         9.23 o                         
  -1  -3  13          0.82          2.22         3.35 o                         
   0  -3  13         12.32         19.87         3.65 o                         
   1  -3  13         28.89         19.29         3.54 o                         
   2  -3  13         91.62         97.19         2.59 o                         
   3  -3  13          2.87         -2.83         2.83 o                         
  -5  -2  13        104.86        120.00         5.98 o                         
  -4  -2  13        893.96        834.73        39.24 o                         
  -3  -2  13        564.98        527.09        25.19 o                         
  -2  -2  13       1028.09       1033.71        30.11 o                         
  -1  -2  13        250.83        252.73         4.90 o                         
   0  -2  13        627.19        630.45        11.28 o                         
   1  -2  13        210.12        197.14         4.15 o                         
   2  -2  13         16.06         -3.35         5.90 o                         
   3  -2  13        124.73        133.49         3.69 o                         
  -5  -1  13          3.39          6.44         5.55 o                         
  -4  -1  13         25.62         14.51         9.75 o                         
  -3  -1  13        168.14        163.16         6.28 o                         
  -2  -1  13        196.53        209.54        12.32 o                         
  -1  -1  13        382.15        397.77         4.18 o                         
   0  -1  13        496.75        481.89        10.47 o                         
   1  -1  13        528.12        528.71         4.16 o                         
   2  -1  13        357.52        375.69         4.18 o                         
   3  -1  13          3.17         11.78         3.95 o                         
  -6   0  13         23.51         10.25         7.67 o                         
  -5   0  13        914.09        887.21        19.57 o                         
  -4   0  13         40.72         45.08         6.46 o                         
  -3   0  13         84.08         78.32         4.41 o                         
  -2   0  13        275.65        288.34        12.32 o                         
  -1   0  13         86.86         85.76         6.19 o                         
   0   0  13         42.06         45.00         3.94 o                         
   1   0  13         18.02         17.16         3.33 o                         
   2   0  13         42.92         51.27         4.71 o                         
   3   0  13         26.08         28.96         4.72 o                         
  -6   1  13          0.99         -4.94        11.82 o                         
  -5   1  13        210.80        218.15         6.07 o                         
  -4   1  13        961.30        966.80        13.32 o                         
  -3   1  13          6.78          4.44         5.54 o                         
  -2   1  13       1035.10       1042.17        25.17 o                         
  -1   1  13        821.28        875.84        13.05 o                         
   0   1  13         81.89        107.01         5.70 o                         
   1   1  13        143.18        142.17         4.64 o                         
   2   1  13        128.10        155.93         9.44 o                         
  -5   2  13          8.50          0.64         5.00 o                         
  -4   2  13        407.44        387.81         6.65 o                         
  -3   2  13         32.36         25.51         8.34 o                         
  -2   2  13         27.96         32.00         5.02 o                         
  -1   2  13        298.03        325.73         4.74 o                         
   0   2  13        474.72        486.96         9.76 o                         
   1   2  13          1.99          2.44         5.32 o                         
   2   2  13        134.68        154.62         5.74 o                         
  -5   3  13        290.34        274.31         6.03 o                         
  -4   3  13        196.28        231.16         6.17 o                         
  -3   3  13         37.64         60.18         5.64 o                         
  -2   3  13        603.44        618.58        17.97 o                         
  -1   3  13         16.87         23.40         5.38 o                         
   0   3  13        125.70        154.85         6.53 o                         
   1   3  13         44.47         30.54         4.63 o                         
   2   3  13         29.20         20.58         4.45 o                         
  -5   4  13         51.70         67.41         6.92 o                         
  -4   4  13        241.70        230.23         7.45 o                         
  -3   4  13        802.70        802.18         8.93 o                         
  -2   4  13        261.49        273.30         5.92 o                         
  -1   4  13        344.94        339.23         7.24 o                         
   0   4  13        107.86        100.90         6.59 o                         
   1   4  13         38.30         46.02         7.70 o                         
  -4   5  13        190.57        225.68         5.83 o                         
  -3   5  13         89.13        114.56        20.43 o                         
  -2   5  13        114.34        136.31         5.18 o                         
  -1   5  13        172.25        187.54         5.16 o                         
   0   5  13         52.46         64.32         5.11 o                         
  -3   6  13          6.09          2.75         7.45 o                         
  -2   6  13         40.04         14.16         6.34 o                         
  -1   6  13        216.84        215.05         7.04 o                         
  -3  -6  14          3.99         -6.46         6.46 o                         
  -2  -6  14         14.95         18.13         5.75 o                         
  -1  -6  14         34.69         32.52        25.85 o                         
   0  -6  14         58.62         48.14         8.32 o                         
   1  -6  14          7.84          1.52         6.89 o                         
  -3  -5  14        232.11        215.60         6.88 o                         
  -2  -5  14        755.11        769.68        23.32 o                         
  -1  -5  14         14.10         14.25         8.13 o                         
   0  -5  14        442.85        433.27        31.88 o                         
   1  -5  14        116.29        120.23        15.68 o                         
  -4  -4  14        141.33        120.89         8.14 o                         
  -3  -4  14        135.91        154.57         6.30 o                         
  -2  -4  14         75.16         66.37         5.26 o                         
  -1  -4  14        858.47        832.79         4.31 o                         
   0  -4  14         40.01         30.74        13.14 o                         
   1  -4  14        265.57        261.28         7.12 o                         
   2  -4  14        387.69        376.87         7.25 o                         
  -4  -3  14          3.00         -1.51         4.33 o                         
  -3  -3  14        115.80        128.39         4.88 o                         
  -2  -3  14        125.55        146.60         6.17 o                         
  -1  -3  14         70.90         62.08         3.31 o                         
   0  -3  14         49.68         49.12         2.57 o                         
   1  -3  14          9.87          2.55         3.00 o                         
   2  -3  14         56.47         61.36         5.54 o                         
  -5  -2  14        526.37        540.52        26.62 o                         
  -4  -2  14        225.76        205.01        10.55 o                         
  -3  -2  14        131.50        132.80         8.00 o                         
  -2  -2  14       1600.28       1605.26        17.01 o                         
  -1  -2  14        243.91        222.80         6.63 o                         
   0  -2  14         47.73         54.50         2.89 o                         
   1  -2  14        358.39        364.38         7.56 o                         
   2  -2  14          4.20          5.49         2.80 o                         
  -5  -1  14         41.87         42.56         5.32 o                         
  -4  -1  14         47.34         43.90         6.51 o                         
  -3  -1  14        208.07        216.95         5.07 o                         
  -2  -1  14         51.22         44.08         5.30 o                         
  -1  -1  14       1000.84       1055.29        20.51 o                         
   0  -1  14        396.39        441.26         5.32 o                         
   1  -1  14         22.56         16.52         7.80 o                         
   2  -1  14        540.56        533.50         6.63 o                         
  -5   0  14        105.43         92.36         5.76 o                         
  -4   0  14        565.84        593.14        21.31 o                         
  -3   0  14        359.45        394.76         6.78 o                         
  -2   0  14         32.00         32.29         4.71 o                         
  -1   0  14          0.07          2.45         5.76 o                         
   0   0  14          6.83         12.46         4.11 o                         
   1   0  14        200.76        211.48         5.72 o                         
   2   0  14         44.44         44.23         4.69 o                         
  -5   1  14          5.98         -5.23         5.23 o                         
  -4   1  14       1276.44       1305.58        37.01 o                         
  -3   1  14        371.93        371.88         7.24 o                         
  -2   1  14        517.55        499.80         8.31 o                         
  -1   1  14        661.96        757.61        15.59 o                         
   0   1  14         33.09         35.44         4.25 o                         
   1   1  14        166.58        174.62         4.16 o                         
   2   1  14          3.70          3.53         4.57 o                         
  -5   2  14         14.67         27.84        10.93 o                         
  -4   2  14         14.51         26.05         5.36 o                         
  -3   2  14        826.40        802.02        15.84 o                         
  -2   2  14         14.62         23.28         5.15 o                         
  -1   2  14        132.59        141.50        10.42 o                         
   0   2  14        397.88        457.53         6.24 o                         
   1   2  14         10.87         14.92         3.99 o                         
  -4   3  14        219.66        238.92        17.91 o                         
  -3   3  14         42.03         42.64         5.70 o                         
  -2   3  14          2.81          0.84         6.09 o                         
  -1   3  14        145.29        150.13         6.96 o                         
   0   3  14         23.87         22.42         9.32 o                         
   1   3  14         81.65         90.61         5.51 o                         
  -4   4  14        434.72        403.40        13.01 o                         
  -3   4  14        228.29        221.42        10.95 o                         
  -2   4  14        112.45         83.51         5.84 o                         
  -1   4  14        610.69        624.38         5.45 o                         
   0   4  14         70.55         54.37         4.92 o                         
  -3   5  14        224.19        194.43         5.87 o                         
  -2   5  14        133.97        141.80         7.50 o                         
  -1   5  14         12.94         12.29         7.60 o                         
  -2  -5  15        520.89        493.10        11.60 o                         
  -1  -5  15        245.89        219.07        17.22 o                         
   0  -5  15         94.19        114.43         8.57 o                         
  -3  -4  15        409.16        370.46        14.69 o                         
  -2  -4  15          3.10          8.23         3.83 o                         
  -1  -4  15        315.76        322.28         4.69 o                         
   0  -4  15        718.01        700.81        85.35 o                         
   1  -4  15        180.86        182.70         7.16 o                         
  -4  -3  15         13.28         13.03         5.23 o                         
  -3  -3  15         28.27         28.13         8.92 o                         
  -2  -3  15          8.65         -4.38         5.38 o                         
  -1  -3  15         13.09         16.23         2.81 o                         
   0  -3  15         44.95         45.56         3.14 o                         
   1  -3  15        120.37        125.90         8.18 o                         
  -4  -2  15        835.35        788.44        30.34 o                         
  -3  -2  15         98.07         86.76         9.12 o                         
  -2  -2  15        119.34        125.44        10.41 o                         
  -1  -2  15        914.09        949.26         9.30 o                         
   0  -2  15          2.12          3.59         2.77 o                         
   1  -2  15         94.17         89.90         3.93 o                         
  -4  -1  15         99.69        102.77         5.81 o                         
  -3  -1  15        253.58        247.12         5.58 o                         
  -2  -1  15        251.14        262.50         5.65 o                         
  -1  -1  15        131.90        141.81         5.92 o                         
   0  -1  15        724.05        804.41        13.22 o                         
   1  -1  15         91.87         92.62         9.22 o                         
  -4   0  15         79.57         92.55         5.65 o                         
  -3   0  15         82.57         85.00        13.10 o                         
  -2   0  15        141.91        166.37        13.14 o                         
  -1   0  15          1.07         -0.48         4.81 o                         
   0   0  15          0.31         -4.14         4.67 o                         
   1   0  15         55.85         60.19         3.16 o                         
  -4   1  15        205.33        211.62        11.76 o                         
  -3   1  15        942.33        984.47        26.02 o                         
  -2   1  15         53.44         40.59         4.38 o                         
  -1   1  15       1042.52       1112.46         6.41 o                         
   0   1  15         52.01         58.22        10.33 o                         
   1   1  15         11.75         27.56         4.66 o                         
  -4   2  15         43.22         30.40         5.26 o                         
  -3   2  15         30.30         22.17         4.26 o                         
  -2   2  15        849.16        865.61        35.58 o                         
  -1   2  15         55.85         65.79         5.19 o                         
   0   2  15        253.63        279.37         5.82 o                         
  -3   3  15         26.18         15.30         6.95 o                         
  -2   3  15         16.21         34.26         6.38 o                         
  -1   3  15          0.42         -3.23        10.33 o                         
  -2  -3  16          3.81         -5.33         5.33 o                         
  -1  -3  16          3.84          2.27         3.04 o                         
  -3  -2  16        380.55        383.82         5.23 o                         
  -2  -2  16         17.38         14.99         5.47 o                         
  -1  -2  16        196.60        233.70         9.26 o                         
   0  -2  16        175.51        163.82        16.98 o                         
  -3  -1  16        293.19        299.62         8.74 o                         
  -2  -1  16        241.53        234.63         7.99 o                         
  -1  -1  16         17.84         24.06         3.42 o                         
   0  -1  16        363.72        365.73        43.56 o                         
  -3   0  16          8.29         -4.09         4.64 o                         
  -2   0  16         13.26          5.85         5.18 o                         
  -1   0  16          1.86         10.58         4.21 o                         
  -2   1  16        157.35        152.90         6.49 o                         
  -1   1  16         46.06         37.98         6.41 o                         
                                                                                
